# Supplementary material for: Resistance patterns and gene expression profiles of Arcobacter butzleri under exposure to selected antibiotics and disinfectants
Source: Curr Res Microb Sci. 2026 Jun 8;11:100631. doi: 10.1016/j.crmicr.2026.100631 (PMC13276354; doi:10.1016/j.crmicr.2026.100631)
Supplement: Supplementary file 2 [file mmc2.xlsx]

## Sheet: Table S1
	Table S1. List of A. butzleri tested deposited in the TUCC - Turin University Culture Collection. The mean values for each strain of the halos measured (mm) for each antimicrobial tested are reported in the mean and standard error (SE) column. The results of the ANOVA Tukey's test are presented in the group and p-value columns.
	Genus	Specific eptihet	Strain code	Source of isolation	TUCC	NCBI bioproject	Mean	SE	group	p-value
	Arcobacter	butzleri	BZe283	Slaughterhouse equipment	TUCC00000921	PRJNA986324	19.35	2.45	a	>0.05
	Arcobacter	butzleri	BZe296	Slaughterhouse equipment	TUCC00000922	PRJNA986324	16.61	2.45	a	>0.05
	Arcobacter	butzleri	BZe301	Slaughterhouse equipment	TUCC00000923	PRJNA986324	15.87	2.45	a	>0.05
	Arcobacter	butzleri	BZe306	Slaughterhouse equipment	TUCC00000924	PRJNA986324	15.28	2.45	a	>0.05
	Arcobacter	butzleri	BZe310	Slaughterhouse equipment	TUCC00000925	PRJNA986324	15.82	2.45	a	>0.05
	Arcobacter	butzleri	BZe314	Slaughterhouse equipment	TUCC00000926	PRJNA986324	15.62	2.45	a	>0.05
	Arcobacter	butzleri	BZe322	Slaughterhouse equipment	TUCC00000927	PRJNA986324	17.1	2.45	a	>0.05
	Arcobacter	butzleri	BZe327	Slaughterhouse equipment	TUCC00000928	PRJNA986324	17.62	2.45	a	>0.05
	Arcobacter	butzleri	BZe344	Slaughterhouse equipment	TUCC00000929	PRJNA986324	15.93	2.45	a	>0.05
	Arcobacter	butzleri	BZe363	Slaughterhouse equipment	TUCC00000930	PRJNA986324	16.52	2.45	a	>0.05
	Arcobacter	butzleri	BZg134	Gut	TUCC00000931	PRJNA986324	18.21	2.45	a	>0.05
	Arcobacter	butzleri	BZg135	Gut	TUCC00000932	PRJNA986324	16.57	2.45	a	>0.05
	Arcobacter	butzleri	BZg177	Gut	TUCC00000933	PRJNA986324	15.98	2.45	a	>0.05
	Arcobacter	butzleri	BZg214	Gut	TUCC00000934	PRJNA986324	17.3	2.45	a	>0.05
	Arcobacter	butzleri	BZg262	Gut	TUCC00000935	PRJNA986324	19.84	2.45	a	>0.05
	Arcobacter	butzleri	BZg269	Gut	TUCC00000936	PRJNA986324	15.33	2.45	a	>0.05
	Arcobacter	butzleri	BZg278	Gut	TUCC00000937	PRJNA986324	17.94	2.45	a	>0.05
	Arcobacter	butzleri	BZg74	Gut	TUCC00000938	PRJNA986324	16.52	2.45	a	>0.05
	Arcobacter	butzleri	BZs104	Neck skin	TUCC00000939	PRJNA986324	17.41	2.45	a	>0.05
	Arcobacter	butzleri	BZs143	Neck skin	TUCC00000940	PRJNA986324	17.41	2.45	a	>0.05
	Arcobacter	butzleri	BZs158	Neck skin	TUCC00000941	PRJNA986324	16.51	2.45	a	>0.05
	Arcobacter	butzleri	BZs170	Neck skin	TUCC00000942	PRJNA986324	16.74	2.45	a	>0.05
	Arcobacter	butzleri	BZs173	Neck skin	TUCC00000943	PRJNA986324	18.05	2.45	a	>0.05
	Arcobacter	butzleri	BZs206	Neck skin	TUCC00000944	PRJNA986324	17.47	2.45	a	>0.05
	Arcobacter	butzleri	BZs21	Neck skin	TUCC00000945	PRJNA986324	16.44	2.45	a	>0.05
	Arcobacter	butzleri	BZs242	Neck skin	TUCC00000946	PRJNA986324	17.78	2.45	a	>0.05
	Arcobacter	butzleri	BZs250	Neck skin	TUCC00000947	PRJNA986324	17.33	2.45	a	>0.05
	Arcobacter	butzleri	BZs252	Neck skin	TUCC00000948	PRJNA986324	15.97	2.45	a	>0.05
	Arcobacter	butzleri	BZs7	Neck skin	TUCC00000949	PRJNA986324	16.84	2.45	a	>0.05
	Arcobacter	butzleri	BZs83	Neck skin	TUCC00000950	PRJNA986324	17.66	2.45	a	>0.05
	Arcobacter	butzleri	BZs99	Neck skin	TUCC00000951	PRJNA986324	15.42	2.45	a	>0.05

## Sheet: Table S2
	Table S2. List of p-value of pairwise comparisons of inibhition zone made with KW - Dunn's test, Bonferroni corrected. List of the estimated mean values (emmean) ± standard error (SE) for the antimicrobials.
	Comparison	Z-statistic	p-value	Grouping_vec	Emmean	SE
	Disinfectant A-B	2.23328	0.1915	Disinfectant A	35.4271	0.304865
	Disinfectant A-C	12.294	0.0000*	Disinfectant B	31.1823	0.304865
	Disinfectant B-C	10.0607	0.0000*	Disinfectant C	13.1979	0.304865
	Disinfectant A-D	11.98	0.0000*	Disinfectant D	13.1562	0.304865
	Disinfectant B-D	9.74673	0.0000*	Disinfectant E	12.2812	0.304865
	Disinfectant C-D	-0.314011	1	Disinfectant F	11.3958	0.304865
	Disinfectant A-E	12.9353	0.0000*
	Disinfectant B-E	10.702	0.0000*
	Disinfectant C-E	0.641277	1
	Disinfectant D-E	0.955289	1
	Disinfectant A-F	15.2422	0.0000*
	Disinfectant B-F	13.009	0.0000*
	Disinfectant C-F	2.94823	0.0240*
	Disinfectant D-F	3.26224	0.0083*
	Disinfectant E-F	2.30695	0.1579
	Comparison	Z-statistic	p-value	Grouping_vec	Emmean	SE
	AMC-AMO	1.76985	0.0384	AMC	14.35	0.74
	AMC-AMP	4.67543	0.0000*	AMO	10.76	0.74
	AMO.AMP	2.90559	0.0018*	AMP	6.76	0.74
	AMC-CIP	-5.66987	0.0000*	CIP	23.47	0.74
	AMO-CIP	-7.43971	0.0000*	ERY	15.32	0.74
	AMP-CIP	-10.3453	0.0000*	GEN	16.68	0.74
	AMC-ERY	-0.790425	0.2146	TET	19.26	0.74
	AMO-ERY	-2.56027	0.0052*
	AMP-ERY	-5.46586	0.0000*
	CIP-ERY	4.87944	0.0000*
	AMC-GEN	-1.99417	0.0231*
	AMO-GEN	-3.76402	0.0001*
	AMP-GEN	-6.6696	0.0000*
	CIP-GEN	3.6757	0.0001*
	ERY-GEN	-1.20374	0.1143
	AMC-TET	-3.85763	0.0001*
	AMO-TET	-5.62748	0.0000*
	AMP-TET	-8.53306	0.0000*
	CIP-TET	1.81224	0.035
	ERY-TET	-3.0672	0.0011*
	GEN-TET	-1.86346	0.0312

## Sheet: Table S3
	Table S3. Zone diameter (mm) produced by the antimicrobial compounds tested. The results are the mean of the three biological replicates ± standard deviation. Resistance (R) or Susceptibility (S) was determined depending on the halo of inhibition (mm) produced by the strains, comparing it with the values suggested by the EUCAST guidelines. In the case of ciprofloxacin, intermediate I resistance h…
	Strain code	A	B	C	D	E	F	CIP		TET		AMC		AMO		AMP		ERY		GEN
	BZe283	33.5±3.0	29.7±3.2	15.3±1.2	9.7±1.5	13.3±1.5	12.5±0.5	24.3±0.6	R	19.0±0.0	R	24.0±0.0	S	23.3±3.1	S	9.7±1.2	R	17.3±0.6	R	20.0±2.6	S
	BZe296	37.3±1.2	34.0±3.6	10.5±1.7	11.7±2.1	12.7±3.1	10.5±0.5	24.0±0.0	R	21.3±1.5	R	8.7±2.1	R	6.3±0.6	R	6.0±0.0	R	15.0±1.7	R	18.0±1.7	S
	BZe301	31.3±2.5	32.7±5.1	10.5±1.8	12.3±1.5	11.7±1.5	11.2±1.0	27.0±0.0	I	18.7±3.1	R	10.0±1.0	R	6.3±0.6	R	6.0±0.0	R	11.3±2.1	R	17.3±1.2	S
	BZe306	33.3±1.5	30.0±4.6	10.7±1.4	10.7±2.1	11.0±1.0	12.0±0.0	22.7±3.8	R	18.3±1.5	R	8.7±2.1	R	7.3±1.5	R	6.0±0.0	R	12.7±2.5	R	15.3±1.5	R
	BZe310	33.3±2.1	28.0±5.2	11.0±1.7	11.3±0.6	14.3±2.5	11.7±0.3	26.3±1.2	I	18.3±2.3	R	7.7±0.6	R	6.7±1.2	R	6.0±0.0	R	15.0±0.0	R	16.0±1.7	R
	BZe314	33.3±2.1	31.0±2.0	10.3±2.1	20.0±3.0	12.7±1.2	10.2±0.3	8.7±1.5	R	18.0±1.7	R	13.3±1.5	R	8.0±1.7	R	6.0±0.0	R	14.0±1.7	R	17.7±3.1	S
	BZe322	34.0±2.0	31.0±3.0	11.2±1.4	14.3±1.5	11.0±1.0	10.2±1.4	28.7±1.5	I	21.0±1.0	R	12.7±3.1	R	11.0±1.7	R	6.0±0.0	R	13.3±2.3	R	18.0±1.7	S
	BZe327	37.0±0.0	31.7±3.5	12.0±1.8	17.3±2.3	13.0±0.0	11.5±0.9	27.3±1.2	I	21.0±1.0	R	10.0±1.7	R	6.3±0.6	R	6.0±0.0	R	19.0±1.0	R	17.0±2.0	S
	BZe344	30.7±1.5	33.7±5.0	14.7±2.4	12.7±2.1	14.7±1.5	10.8±1.0	16.7±2.9	R	20.0±1.0	R	10.7±1.2	R	6.7±1.2	R	6.0±0.0	R	13.3±0.6	R	16.7±1.5	R
	BZe363	36.3±2.1	34.0±6.2	12.2±1.9	9.2±0.8	12.3±1.5	11.5±0.5	23.7±3.2	R	18.3±2.9	R	11.7±2.9	R	7.7±0.6	R	6.0±0.0	R	18.3±2.9	R	13.7±1.5	R
	BZg134	35.7±2.1	27.3±1.5	11.2±1.4	16.3±1.2	10.7±1.5	11.7±0.3	28.0±1.0	I	16.0±3.6	R	23.3±1.2	R	20.3±0.6	S	6.0±0.0	R	13.3±1.5	R	17.0±2.0	S
	BZg135	35.0±0.0	33.0±5.0	15.7±1.5	15.3±1.2	11.7±2.1	11.8±1.0	13.7±2.1	R	16.0±1.0	R	14.3±3.5	R	12.3±1.5	R	6.0±0.0	R	13.0±2.6	R	17.7±2.5	S
	BZg177	35.8±1.9	26.8±0.6	10.2±1.5	13.7±2.1	11.3±1.2	12.0±0.5	22.7±3.8	R	17.3±0.6	R	12.7±0.6	R	7.7±0.6	R	6.0±0.0	R	15.3±0.6	R	16.3±1.5	S
	BZg214	36.0±1.0	38.7±3.2	11.0±1.5	9.0±1.0	11.3±0.6	11.0±0.5	24.3±1.5	R	17.3±2.1	R	14.7±2.1	R	9.0±2.0	R	6.0±0.0	R	16.3±2.1	R	20.3±0.6	S
	BZg262	39.0±1.0	30.0±5.2	14.3±3.2	16.0±2.0	12.0±2.0	13.3±1.2	25.7±1.2	I	21.7±2.1	R	23.0±3.0	S	15.7±2.1	S	6.3±0.6	R	25.0±1.4	S	16.0±1.7	S
	BZg269	35.8±0.3	34.3±2.1	19.7±2.5	16.0±2.0	13.3±1.5	11.0±0.5	17.0±2.3	R	19.3±2.1	R	22.0±2.0	S	23.0±1.7	S	6.7±1.2	R	16.7±1.5	R	16.3±1.5	S
	BZg278	31.0±1.0	27.0±4.4	11.2±1.0	13.3±1.2	12.0±1.7	11.8±0.8	22.3±2.5	R	17.3±1.5	R	11.0±1.0	R	6.7±0.6	R	6.0±0.0	R	15.0±1.7	R	14.7±0.6	R
	BZg74	35.3±2.1	30.8±2.9	15.2±1.0	13.3±1.5	9.7±1.5	11.3±0.3	25.7±1.2	I	20.0±1.7	R	16.3±2.1	S	11.3±1.2	R	6.0±0.0	R	20.0±3.0	S	18.3±1.5	S
	BZs104	36.3±0.6	37.0±5.2	11.2±1.0	9.0±1.0	13.0±1.0	11.7±0.3	24.0±2.0	R	15.0±1.0	R	12.3±0.6	R	7.0±0.0	R	6.0±0.0	R	14.3±1.5	R	18.0±1.7	S
	BZs143	40.0±1.7	36.3±0.6	11.2±1.0	15.0±2.6	13.3±1.5	11.2±1.0	26.0±1.0	I	24.3±0.6	R	10.7±1.5	R	7.3±0.6	R	6.0±0.0	R	13.0±0.0	R	12.0±2.0	R
	BZs158	33.3±1.5	28.3±4.0	19.0±1.7	14.0±1.0	11.7±0.6	10.3±1.3	23.0±1.7	R	18.3±0.6	R	11.0±2.3	R	7.7±1.5	R	6.0±0.0	R	15.7±1.5	R	16.3±0.6	S
	BZs170	36.3±0.6	31.3±1.5	16.7±2.1	14.3±1.5	12.7±1.2	10.3±0.6	24.0±1.0	R	19.7±0.6	R	12.3±0.6	R	8.7±1.5	R	6.0±0.0	R	12.3±1.5	R	13.0±1.0	R
	BZs173	39.0±2.6	29.0±5.2	10.0±0.9	12.0±0.0	11.3±1.5	10.3±0.6	23.7±2.1	R	18.7±0.6	R	24.0±1.0	S	20.3±1.5	S	6.0±0.0	R	12.3±2.1	R	17.7±1.5	S
	BZs206	36.7±2.5	26.0±9.8	17.3±1.0	12.7±1.2	12.0±1.7	12.5±1.3	25.3±0.6	R	23.0±1.7	R	10.7±1.2	R	7.3±0.6	R	6.0±0.0	R	18.3±1.5	R	19.3±3.8	S
	BZs21	37.2±5.3	32.0±2.6	11.5±0.9	9.2±1.6	13.3±1.2	12.0±0.0	19.7±2.3	R	19.7±2.3	R	12.3±1.5	R	9.7±1.2	R	6.0±0.0	R	16.3±3.8	R	15.0±1.7	S
	BZs242	33.7±2.5	31.3±2.1	17.3±1.5	15.3±2.3	13.0±0.0	11.2±1.0	17.3±1.5	R	17.7±1.2	R	17.3±2.5	S	20.3±0.6	S	7.0±1.0	R	13.0±1.0	R	16.7±2.1	S
	BZs250	36.7±0.6	26.0±3.0	15.8±1.4	10.7±1.2	11.7±2.9	13.2±1.4	26.7±2.9	I	20.0±1.7	R	15.7±2.1	S	10.3±0.6	R	6.0±0.0	R	17.0±1.0	R	15.7±1.2	S
	BZs252	37.3±1.5	29.2±5.1	14.3±1.5	15.0±1.7	12.0±0.0	12.2±0.8	15.0±0.0	R	19.7±2.5	R	11.0±1.7	R	9.3±0.6	R	6.0±0.0	R	13.0±1.0	R	13.7±2.1	R
	BZs7	38.7±0.6	31.7±6.7	14.0±1.7	13.3±1.2	11.3±1.5	11.7±0.8	24.7±0.6	R	22.0±3.5	R	6.3±0.6	R	6.0±0.0	R	6.0±0.0	R	14.7±3.1	R	18.7±2.1	S
	BZs83	37.3±0.6	34.3±2.5	16.0±3.0	16.7±2.3	13.0±0.0	10.7±1.2	27.7±2.1	I	20.3±0.6	R	9.7±2.1	R	6.7±1.2	R	6.0±0.0	R	13.3±1.2	R	18.0±1.0	S
	BZs99	35.3±0.6	34.0±1.0	11.0±1.0	12.3±4.0	12.3±0.6	11.2±0.8	19.7±0.6	R	14.0±3.5	R	11.3±0.6	R	6.0±0.0	R	6.0±0.0	R	13.3±1.2	R	14.0±2.0	R
	LMG10828T	32.0±4.0	28.3±1.5	10.3±1.0	9.3±1.2	13.7±0.6	10.3±0.6	21.3±1.2	R	14.7±2.1	R	11.0±1.0	R	6.3±0.6	R	6.0±0.0	R	14.0±0.0	R	13.0±1.7	R

## Sheet: Table S4 
	Table S4. Spearmn's correlation of inhibition zone diameter of disinfectant susceptibily results.
		B	A	C	D	E	F
	B	1	0.12804	0.0218202	-0.0551167	0.246692	-0.276192
	A	0.12804	1	0.124579	0.177749	-0.158412	0.282327
	C	0.0218202	0.124579	1	0.269713	0.145525	0.183607
	D	-0.0551167	0.177749	0.269713	1	0	-0.14213
	E	0.246692	-0.158412	0.145525	0	1	-0.115903
	F	-0.276192	0.282327	0.183607	-0.14213	-0.115903	1

## Sheet: Table S5
	Table S5. Binary correlation (1/0) of the results of the antibiotic susceptibility test, using the Pearson method.
		RES_AMO	RES_AMC	RES_AMP	RES_CIP	RES_ERY	RES_GEN	RES_TET
	RES_AMO	0	0.714168	0	0	0	0	0
	RES_AMC	0.714168	0	0	0	0.48795	0.356753	0
	RES_AMP	0	0	0	0	0	0	0
	RES_CIP	0	0	0	0	0.382971	0	0
	RES_ERY	0	0.48795	0	0.382971	0	0	0
	RES_GEN	0	0.356753	0	0	0	0	0
	RES_TET	0	0	0	0	0	0	0

## Sheet: Table S6
	Table S6. Summary table with, mean ± standard deviation, result of the three biological replicates of the Δ log CFU/mL measured between the load assessed following exposure to antimicrobial compounds and the control values. List of p-value of pairwise comparisons of Δ log CFU/mL made with KW - Dunn's test, Bonferroni corrected.
	Strain	Antimicrobial	Mean ± SD	Comparison	Z-statistic	P-value
	BZe322			AMC - ERY	-1.02	0.92
		AMC	-0.2±0.1	AMC-Disinfectant F	1.02	0.92
		ERY	0.5±0.4	ERY - Disinfectant F	2.04	0.12
		Disinfectant D	-6.1±0.1	AMC - Disinfectant D	2.04	0.12
		Disinfectant F	-1.2±0.8	ERY - Disinfectant D	3.06	0.006**
				Disinfectant F - Disinfectant D	1.02	0.92
	Strain	Antimicrobial	Mean ± SD	Comparison	Z-statistic	P-value
	BZe363			AMC - ERY	0.79	1
		AMC	-0.3±0.5	AMC-Disinfectant F	0.9	1
		ERY	-0.9±1.0	ERY - Disinfectant F	0.11	1
		Disinfectant D	-4.2±0.7	AMC - Disinfectant D	2.6	0.027*
		Disinfectant F	-1.4±0.8	ERY - Disinfectant D	1.81	0.21
				Disinfectant F - Disinfectant D	1.69	0.26
	Strain	Antimicrobial	Mean ± SD	Comparison	Z-statistic	P-value
	BZe327			AMC - ERY	-0.85	1
		AMC	-0.9±0.8	AMC-Disinfectant F	0.39	1
		ERY	0.1±1.0	ERY - Disinfectant F	1.24	0.63
		Disinfectant D	-1.4±0.5	AMC - Disinfectant D	0.9	1
		Disinfectant F	-1.0±0.2	ERY - Disinfectant D	1.75	0.23
				Disinfectant F - Disinfectant D	0.51	1

## Sheet: Table S7
	Table S7. ANOVA/Tukey's test results of MTT staining assay. The average results are reported with their respective standard deviations from the replicates obtained after calculating the delta between the OD measured in the treated samples and the OD measured in the control samples.
	ANOVA results	Df	Sum Sq	Mean Sq	F value	Pr (>F)
	Data$groups	5	0.5339	0.10677	4.772	0.00251	**
	Residulas	30	0.6712	0.02237
	Strain	Condition	Mean	Dev Std
	BZe322 - A	Antibiotics	-0.138123	0.186877
	BZe322 - A	Disinfectants	-0.279351	0.136104
	BZe363 - B	Antibiotics	-0.0169014	0.0894839
	BZe363 - B	Disinfectants	-0.212821	0.131876
	BZe327 - C	Antibiotics	0.0906675	0.22087
	BZe327 - C	Disinfectants	-0.114318	0.0813531

## Sheet: Table S8 
		Table S8. Summary table of values resulting from statistical analysis conducted with Deseq2 and EdgeR. The identification column shows the results for the annotation of the sequence of the hypothetical protein on Blastp or Swiss Mode.
		BZe322	Identification	Deseq2			EdgeR					BZe327	Identification	Deseq2			EdgeR
				Log2 Fold Change[FC]	p-value	padj [FDR]	Log2 Fold Change[FC]	p-value	padj [FDR]					Log2 Fold Change[FC]	p-value	padj [FDR]	Log2 Fold Change[FC]	p-value	padj [FDR]
	Antibiotics - Control	A_02014_hypothetical_protein	Cytochrome C-oxidase accessory protein CCoG	-1.57205	1.67292e-06	0.00351313	-1.5955	4.92082e-06	0.0106831		Antibiotics - Control	C_02152_Transcriptional_regulatory_protein_YpdB		-1.8272	3.512e-10	4.33732e-07	-1.83099	5.37066e-09	6.83148e-06
	Disinfectant F - Control	A_00033_hypothetical_protein	Fic/DOC family domain	1.18668	0.000189868	0.0129301	1.26566	0.000290196	0.019688			C_02154_hypothetical_protein	Phytoene desaturase	-1.83032	1.98634e-06	0.00122657	-1.83068	2.33087e-06	0.00148243
		A_00071_hypothetical_protein	Cache domain containing protein	1.30552	5.83674e-06	0.000779136	1.39442	2.38283e-07	5.74791e-05		ERY - Control	C_02152_Transcriptional_regulatory_protein_YpdB		-1.8885	1.29322e-07	3.64042e-05	-1.9022	4.81714e-07	0.000583246
		A_00141_RNA_polymerase_sigma_factor_YlaC		4.44466	4.98546e-29	9.32779e-26	4.5096	3.4038e-20	7.38966e-17			C_02154_hypothetical_protein	Phytoene desaturase	-1.9557	1.17014e-07	3.64042e-05	-1.9668	9.17054e-07	0.000583246
		A_00142_hypothetical_protein	IS21 family transposase	4.15108	7.20548e-26	6.74073e-23	4.21694	7.29404e-19	7.91768e-16			C_02149_protein_kinase_UbiB		-1.79533	4.37699e-07	8.21416e-05	-1.80646	2.75975e-06	0.00117014
		A_00158_hypothetical_protein	TonB family protein	1.28006	0.00035136	0.0212063	1.35718	0.000865181	0.040864			C_02155_Deoxyribodipyrimidine_photo-lyase		-1.68246	4.79548e-06	0.000674964	-1.7011	1.25843e-05	0.0040018
		A_00226_tRNA__cytidine_34__2__O__methyltransferase		1.25905	7.86423e-05	0.00668817	1.3391	9.37553e-05	0.00753862			C_00255_hypothetical_protein					4.59137	0.000108872	0.0276969
		A_00231_Transcriptional_activator_protein_CzcR		1.16046	0.00085714	0.0452191	1.23573	0.000884664	0.040864			C_01263_50S_ribosomal_protein_L27		1.71555	0.000170457	0.0181714
		A_00252_Adaptive_response_sensory_kinase_SasA		1.37553	1.19839e-05	0.00124566	1.46277	1.73265e-06	0.000309114			C_02156_hypothetical_protein	YbgA family protein	-1.51051	0.000193656	0.0181714
		A_00332_Protein_CbbY		1.42062	9.73953e-07	0.000202474	1.50031	1.949e-07	5.2891e-05			C_02151_hypothetical_protein	EAL domain containing protein	-1.2021	0.00025329	0.0203718
		A_00359_tRNA_sulfurtransferase		1.21036	0.000152871	0.0114409	1.29363	7.77449e-05	0.0064917			C_01466_50S_ribosomal_protein_L1		1.32707	0.000310173	0.0218284
		A_00477_Ktr_system_potassium_uptake_protein_B					1.05325	0.00101846	0.0451242			C_01515_tRNA_dimethylallyltransferase		1.39686	0.000605055	0.0378495
		A_00673_hypothetical_protein	DMT family transporter	2.09071	7.05162e-06	0.000824598	2.16304	4.38209e-05	0.00432433		Disinfectant F - Control	C_00598_hypothetical_protein	Cupin domain-containing protein	2.2539	2.17186e-06	0.00266487	2.18161	1.18244e-05	0.0150407
		A_00695_tRNA_Leu_taa_					5.62245	0.000202377	0.0146453			C_00104_Nucleoside_diphosphate_kinase		1.34727	3.17699e-05	0.0194908
		A_00697_tRNA_Tyr_gta_					6.28829	1.6574e-05	0.0021166		Disinfectant D - Control	C_00002_hypothetical_protein	HAMP domain containing methyl accepting chemotaxis protein	1.32003	0.00022761	0.00190701	1.38519	0.000184977	0.00147981
		A_00834_Transcriptional_regulatory_protein_TcrA		1.9178	2.57741e-08	8.03724e-06	1.99206	1.54254e-07	4.78407e-05			C_00003_hypothetical_protein	DEAD/DEAH box helicase	1.40458	0.000667227	0.00454594	1.46957	0.000388963	0.00279526
		A_00886_D_alanyl_D_alanine_carboxypeptidase_DacB		1.21268	0.000433672	0.0253563	1.29832	0.000218649	0.0153125			C_00004_L-lactate_transporter		2.75719	2.07943e-09	8.3177e-08	2.82353	5.90115e-09	2.08507e-07
		A_00925_Ribosomal_RNA_small_subunit_methyltransferase_I		1.93162	2.16174e-07	5.77803e-05	2.00669	9.73227e-07	0.00019208			C_00007_Holin-like_protein_CidA		2.24189	0.00226357	0.0117441	2.30492	0.00133691	0.00766011
		A_00996_Aerotaxis_receptor		1.63674	0.000643862	0.0354313	1.72924	0.000997745	0.0451242			C_00008_Inner_membrane_protein_YohK		1.79374	0.000100269	0.000963828	1.85726	4.63376e-05	0.000475334
		A_00998_Low_molecular_weight_protein_tyrosine_phosphatase_YfkJ		1.85256	1.93572e-06	0.000362173	1.93951	8.45304e-06	0.00122344			C_00009_hypothetical_protein		2.4159	5.21261e-05	0.000534185	2.47179	1.55066e-05	0.000177697
		A_01012_ATP_dependent_DNA_helicase_PcrA		1.57935	3.61331e-09	1.69013e-06	1.66542	7.18665e-11	5.20074e-08			C_00014_Bifunctional_uridylyltransferase/uridylyl-removing_enzyme		1.25954	0.00234971	0.0120898	1.32147	0.00177151	0.00944041
		A_01117_Nucleoside_diphosphate_kinase		1.19329	0.000575097	0.0326063	1.28469	0.000198945	0.0146453			C_00031_Flagellar_secretion_chaperone_FliS		-1.12609	0.00249644	0.0126351	-1.05822	0.00695676	0.0285451
		A_01297_Protein_DedA		1.77375	2.43964e-06	0.00041496	1.8454	1.24618e-05	0.00169091			C_00032_hypothetical_protein		-1.26208	0.00765145	0.0306058	-1.1828	0.0135582	0.0476411
		A_01358_ATP_dependent_DNA_helicase_PcrA		1.12819	8.29994e-05	0.00675182	1.20859	2.22608e-05	0.00254359			C_00035_Pantothenate_synthetase		1.56843	0.000204671	0.0017309	1.63336	0.000103877	0.000898856
		A_01378_hypothetical_protein		3.00767	2.16521e-12	1.35037e-09	3.07446	6.36706e-10	2.91476e-07			C_00036_Nickel_transport_system_permease_protein_NikB		1.80234	0.000177469	0.00154973	1.86669	8.47783e-05	0.000764809
		A_01381_RNA_polymerase_binding_transcription_factor_DksA		1.83082	2.80338e-06	0.000437094	1.92374	1.85098e-06	0.000309114			C_00037_Holo-[acyl-carrier-protein]_synthase		1.64687	0.00391032	0.0183361	1.70749	0.00103836	0.00625969
		A_01382_tRNA_pseudouridine_synthase_D		2.22553	3.16124e-06	0.000454976	2.28401	3.26707e-05	0.00354641			C_00044_Nucleoside-specific_channel-forming_protein_Tsx		1.95694	6.40628e-06	8.36189e-05	2.03132	2.79171e-06	3.94561e-05
		A_01410_hypothetical_protein		1.89567	6.24641e-06	0.000779136	1.95985	3.84593e-05	0.00397596			C_00079_Isochorismate_synthase_MenF		2.17383	3.12713e-05	0.000340144	2.24347	9.82122e-06	0.000117855
		A_01422_Bicyclomycin_resistance_protein		1.15158	0.000870063	0.0452191	1.23583	0.000456097	0.0275052			C_00080_hypothetical_protein	aminotransferase class IV family protein	2.82045	4.71164e-06	6.63913e-05	2.8758	1.13653e-06	1.9022e-05
		A_01425_Multidrug_resistance_protein_MexA					1.02602	0.000804168	0.0406011			C_00083_putative_membrane_transporter_protein_YfcA		1.47074	0.00848291	0.033393	1.5456	0.00547639	0.0234545
		A_01431_RNA_polymerase_sigma_factor_YlaC		1.69945	0.00026706	0.0166557	1.79002	0.000516736	0.0289488			C_00085_hypothetical_protein	LD-transpeptidase	1.06477	0.0104934	0.0396745	1.13156	0.00565735	0.0239075
		A_01437_DNA_gyrase_inhibitor		1.09409	0.000231617	0.0149433	1.17468	5.75791e-05	0.00543496			C_00094_hypothetical_protein	DUF4878 domain-containing protein	3.16945	0.00101379	0.00619709	3.19708	0.000135481	0.00111904
		A_01440_L_lactate_transporter		1.15125	0.000906478	0.0458384	1.23368	0.000520038	0.0289488			C_00105_hypothetical_protein		-1.18013	0.00493675	0.0220201	-1.10729	0.0117354	0.0426498
		A_01441_hypothetical_protein	Mar family winged helix-turn-helix, transcriptional regualtor	1.60828	6.48669e-09	2.42732e-06	1.68607	6.71295e-10	2.91476e-07			C_00115_NAD(P)H-quinone_oxidoreductase_subunit_2_chloroplastic		-1.17813	0.00202677	0.0108796	-1.11364	0.00559395	0.0237183
		A_01619_hypothetical_protein	Mar family winged helix-turn-helix, transcriptional regualtor	1.26277	1.98345e-05	0.00195317	1.3487	2.89471e-06	0.000448887			C_00116_NADH-quinone_oxidoreductase_subunit_M		-1.12434	0.00207317	0.010986	-1.05875	0.00553366	0.023594
		A_01670_Heat_inducible_transcription_repressor_HrcA					1.08115	0.000510564	0.0289488			C_00118_NADH-quinone_oxidoreductase_subunit_11		-1.69979	0.00113257	0.0067845	-1.63267	0.00171611	0.0092889
		A_01759_hypothetical_protein	Potassium channel family protein	1.19954	9.83022e-06	0.0010819	1.28471	5.03188e-07	0.000109242			C_00121_NAD(P)H-quinone_oxidoreductase_subunit_1_chloroplastic		-1.08937	0.000938289	0.00590598	-1.02238	0.00301665	0.0145348
		A_01762_D_glycero_beta_D_manno_heptose_1_7_bisphosphate_7_phosphatase					1.00343	0.000865112	0.040864			C_00131_hypothetical_protein	threonine/serine exporter family protein	1.82967	0.000663484	0.00454594	1.89964	0.000454526	0.00315933
		A_01788_Lipid_A_biosynthesis_lauroyltransferase		1.33636	2.55329e-05	0.00227486	1.42038	6.15657e-05	0.00556913			C_00132_Inner_membrane_protein_YjjP		2.31684	0.000330893	0.00258055	2.38833	0.000512888	0.00352645
		A_01866_hypothetical_protein	Flagellar biosynthetic protein FliR	1.3405	0.000193502	0.0129301	1.41936	0.000629326	0.0333236			C_00140_Metal-pseudopaline_receptor_CntO		3.5168	3.80284e-17	1.57184e-14	3.58036	5.97148e-15	1.32859e-12
		A_01929_hypothetical_protein	Response regulator	1.20345	2.09691e-05	0.00196166	1.28536	1.94856e-05	0.00235018			C_00141_hypothetical_protein		2.74629	2.69045e-07	6.06574e-06	2.80462	6.44349e-07	1.18784e-05
		A_01943_hypothetical_protein	Ankyrin repeat domain containing protein	1.46171	5.19339e-07	0.00012146	1.53768	8.39049e-08	3.03596e-05			C_00142_putative_manganese_efflux_pump_MntP		2.36819	6.6357e-06	8.57112e-05	2.43773	4.69633e-06	6.22264e-05
		A_01947_hypothetical_protein	TolC family protein	1.25926	9.02167e-05	0.00703315	1.33219	7.40798e-05	0.00643309			C_00143_hypothetical_protein	metal/formaldehyde-sensitive transcriptional repressor partial	1.43136	0.00334813	0.0160668	1.49898	0.00195986	0.010217
		A_02007_hypothetical_protein	DUF2325 domain containing protein				1.02846	0.00056415	0.0306193			C_00144_Cadmium_cobalt_and_zinc/H(+)-K(+)_antiporter		1.15472	0.0119215	0.0439927	1.22505	0.00678019	0.0280013
												C_00146_Cytochrome_c_biogenesis_protein_CcsA		4.06318	3.43605e-15	7.10117e-13	4.12238	1.86455e-12	2.37171e-10
		BZe363	Identification	Deseq2			EdgeR					C_00147_Cytochrome_c-552		1.10593	0.00108783	0.00654808	1.17481	0.000942377	0.005763
				Log2 Fold Change[FC]	p-value	padj [FDR]	Log2 Fold Change[FC]	p-value	padj [FDR]			C_00154_hypothetical_protein	WD40 repeat domain containing protein	1.70545	0.000138494	0.00125352	1.77068	8.2358e-05	0.000749338
	Disinfectant F - Control	B_00003_hypothetical_protein	Peptidoglycan-synthase	2.05597	0.000265295	0.00339788	2.08918	0.000788263	0.00853092			C_00163_Adaptive-response_sensory-kinase_SasA		1.35601	0.000499053	0.00357703	1.42416	0.000281259	0.00212953
		B_00009_hypothetical_protein	Lytic transglycosylase domain containing protein	1.10987	5.53869e-05	0.00105514	1.14503	0.000132876	0.00236724			C_00164_Response_regulator_MprA		-1.22573	0.00287246	0.0143046	-1.15463	0.00410855	0.0186645
		B_00016_hypothetical_protein	SDR family NAD(P)-dependent oxidoreductase	1.13554	6.03929e-06	0.000185014	1.17104	6.98033e-06	0.000244946			C_00166_Uroporphyrinogen-III_C-methyltransferase		1.84584	0.00390583	0.0183361	1.9222	0.00298551	0.0145348
		B_00018_Outer_membrane_lipoprotein_Blc		1.13242	3.5419e-05	0.000779233	1.16685	3.87088e-05	0.000928641			C_00226_Exodeoxyribonuclease_7_large_subunit		1.73768	1.27439e-05	0.000153422	1.80494	7.51289e-06	9.18884e-05
		B_00024_hypothetical_protein	DNA polymerase II subunit delta	2.38934	0.000442847	0.00494548	2.41998	0.00111159	0.0108218			C_00236_3,5 cyclic_adenosine_monophosphate_phosphodiesterase_CpdA		7.53612	3.28135e-10	1.62755e-08	7.31299	1.34848e-13	1.90585e-11
		B_00032_hypothetical_protein		1.03208	0.00227707	0.0158297	1.06426	0.00147572	0.0132052			C_00238_Protein_YceI		2.71518	2.11348e-05	0.000236101	2.76983	2.58662e-06	3.78181e-05
		B_00033_hypothetical_protein	Sirohydrochlorin chelatase	1.04755	0.00636363	0.0326056	1.07746	0.00491141	0.0294614			C_00239_hypothetical_protein		3.16829	3.33363e-08	9.61327e-07	3.2239	1.48583e-08	4.72495e-07
		B_00068_Regulator_of_RpoS		3.36841	7.55063e-06	0.000216674	3.38164	1.46813e-05	0.000447392			C_00240_hypothetical_protein		3.43858	5.11197e-08	1.40863e-06	3.48614	5.547e-07	1.06906e-05
		B_00071_hypothetical_protein	ArS family sensor histidine kinase	1.14871	0.0040838	0.0243631	1.18758	0.00419556	0.0265489			C_00241_Lipoprotein-releasing_system_ATP-binding_protein_LolD		4.79947	1.30133e-05	0.000153681	4.7736	2.14938e-08	6.21366e-07
		B_00077_hypothetical_protein		1.50915	0.00342918	0.0216823	1.54016	0.00498295	0.0296038			C_00242_hypothetical_protein	ABC transporter permease	2.21325	0.0105761	0.0397405	2.28085	0.00279375	0.0138274
		B_00079_hypothetical_protein		1.21875	2.19908e-05	0.000513951	1.24772	3.88939e-05	0.000928641			C_00243_hypothetical_protein	YkgJ family cysteine cluster protein	2.9399	0.00454335	0.0207123	2.98216	0.000263776	0.00203347
		B_00084_hypothetical_protein		2.88667	2.08643e-07	1.19654e-05	2.90947	6.27781e-07	3.92957e-05			C_00255_hypothetical_protein		6.60359	2.66302e-07	6.06574e-06	6.39926	6.64709e-11	4.22755e-09
		B_00124_Hemin_transport_system_permease_protein_HmuU		1.16844	0.000780641	0.00740466	1.40096	0.0102908	0.0499655			C_00258_hypothetical_protein	thioredoxin family protein	-1.25406	0.00655877	0.0272915	-1.18534	0.00745704	0.0303047
		B_00131_Phosphoglycolate_phosphatase		1.51442	7.77025e-05	0.00130483	1.19582	0.000779786	0.0085188			C_00261_hypothetical_protein	DUF659597 domain containing transcriptional factor	3.44735	0.000240686	0.00196349	3.4977	0.000103485	0.000898856
		B_00136_hypothetical_protein	TsoY family selenio protein	1.17403	0.0058549	0.0310844	1.54236	0.000103827	0.00193922			C_00262_hypothetical_protein	guinohemoprotein amine dehydrogenease subunit alpha	2.89089	5.15645e-11	3.197e-09	2.95134	1.9746e-10	1.04654e-08
		B_00143_hypothetical_protein	Sensor histidine kinase	1.90117	6.79301e-05	0.00120311	1.20321	0.00575923	0.0325327			C_00410_hypothetical_protein	GIY-YIG nuclease family protein	4.47551	6.02262e-05	0.000602262	4.38215	6.2406e-08	1.58761e-06
		B_00149_tRNA_(cytidine(34)-2'-O)-methyltransferase		1.11413	1.51656e-05	0.000386297	1.92773	7.6543e-05	0.00152822			C_00436_Indole-3-glycerol_phosphate_synthase		-1.10347	0.00218026	0.0114556	-1.0344	0.00462713	0.0202955
		B_00157_hypothetical_protein	Three component ABC system middle component	1.13829	0.00677903	0.0338504	1.1438	5.10572e-05	0.00114804			C_00444_3-5_exonuclease_DinG		1.87736	0.000438691	0.00319987	1.94349	0.000143878	0.00116569
		B_00181_hypothetical_protein	YbhB/YbcL family Raf kinase inhibitor-like portein	-1.34065	2.12515e-10	3.01107e-08	1.16714	0.00410506	0.0260474			C_00599_hypothetical_protein	Mytpe II toxin antitoxin system SocA	1.59875	0.00279549	0.0140911	1.66484	0.00101489	0.00614732
		B_00183_hypothetical_protein	DMT family transporter	1.31356	0.000788516	0.00744819	-1.30822	4.37373e-08	4.22065e-06			C_00602_Beta-hexosaminidase		1.11693	0.00485661	0.0218195	1.18268	0.00317996	0.0151495
		B_00185_hypothetical_protein	SLC13 family permease	1.91472	1.35349e-08	1.22734e-06	1.34341	0.000852953	0.0091183			C_00618_hypothetical_protein	YeiH family protein	-1.32107	0.000303007	0.00239318	-1.24508	0.00107871	0.0064118
		B_00188_hypothetical_protein	DMT family transporter	1.00729	0.000172812	0.00238882	1.94256	7.84911e-09	1.13616e-06			C_00791_hypothetical_protein		1.69012	0.000840426	0.00542697	1.75578	0.000418689	0.00295533
		B_00191_NADP-dependent_isopropanol_dehydrogenase		-1.19856	9.29591e-08	6.58557e-06	1.03967	0.000229651	0.00364296			C_00792_Metal-pseudopaline_receptor_CntO		2.3057	1.13712e-08	3.71059e-07	2.37553	2.45002e-08	6.77483e-07
		B_00199_hypothetical_protein	DNAJ domain containing protein	1.33376	0.00381365	0.0234259	-1.16538	2.14838e-06	0.000105865			C_00795_Hercynine_oxygenase		-1.47884	9.26095e-06	0.000115996	-1.41544	6.78927e-05	0.0006397
		B_00206_Regulator_of_RpoS		2.02668	0.000615056	0.00630919	1.36359	0.00372459	0.024299			C_00796_hypothetical_protein	tetratricopeptide repeat protein	1.97357	4.77829e-05	0.000497905	2.03746	2.45207e-05	0.000268882
		B_00208_hypothetical_protein	Type II toxin-antitoxin system antitoxin SocA-domain containing protien	1.20286	0.00833508	0.0402892	2.05602	0.00111209	0.0108218			C_00807_tRNA_threonylcarbamoyladenosine_biosynthesis_protein_TsaE		-1.09207	0.0104247	0.0396745	-1.01661	0.0137027	0.047753
		B_00209_hypothetical_protein	cupin domain-containing protein	1.40891	0.000112756	0.0016707	1.23464	0.00906131	0.0457599			C_00821_hypothetical_protein	dUTP diphosphatase	-1.08453	0.00565486	0.0240138	-1.01179	0.0115865	0.0422294
		B_00215_30S_ribosomal_protein_S11		1.60226	0.00042188	0.00475822	1.4401	7.39639e-05	0.00150264			C_00825_Tryptophan_synthase_beta_chain		1.37755	0.000181687	0.00156453	1.44825	0.000141538	0.00115408
		B_00216_30S_ribosomal_protein_S13		2.41888	6.47481e-11	1.12911e-08	1.62218	0.000621553	0.00737957			C_00826_hypothetical_protein		1.58698	0.00750293	0.0301088	1.6515	0.0025767	0.012803
		B_00217_50S_ribosomal_protein_L36		2.76906	9.26134e-09	9.16998e-07	2.44287	2.6863e-10	6.91276e-08			C_00847_hypothetical_protein	SH3 domain containing protein	1.43081	4.03977e-05	0.000431046	1.49563	3.48802e-05	0.000363669
		B_00228_hypothetical_protein	TonB family protein	1.51791	1.79242e-11	3.69401e-09	2.79049	6.42329e-09	9.91756e-07			C_00849_Ribosomal_RNA_small_subunit_methyltransferase_H		-1.15455	0.00295637	0.0144897	-1.08248	0.0050987	0.0222108
		B_00234_hypothetical_protein	Cell division protein FtsX	1.24824	0.00123511	0.0105263	1.55183	3.02853e-09	5.39544e-07			C_00861_Cell_division_protein_FtsA		2.33405	0.000314442	0.00246777	2.3877	5.68821e-05	0.000556569
		B_00245_hypothetical_protein	FecR family protein	2.29439	1.78694e-05	0.000445164	1.28052	0.00137676	0.0127543			C_00862_hypothetical_protein		3.48954	0.0034625	0.0164502	3.59147	0.000195095	0.00154137
		B_00246_RNA_polymerase_sigma_factor_YlaC		2.32676	7.58036e-09	8.18318e-07	2.31215	2.11766e-06	0.000105865			C_00864_hypothetical_protein		4.95825	4.55992e-10	2.17473e-08	4.98393	2.50384e-11	2.07584e-09
		B_00268_Hemolysin_transporter_protein_ShlB		1.3455	8.33786e-05	0.00136154	2.35273	2.70821e-08	2.98677e-06			C_00865_NAD-dependent_protein_deacylase_sirtuin-5_mitochondrial		2.142	5.05068e-06	6.73424e-05	2.20737	2.26876e-06	3.39513e-05
		B_00275_hypothetical_protein		2.38752	9.3899e-06	0.000250434	1.3729	0.000189158	0.00310702			C_00866_hypothetical_protein		2.33656	0.00281267	0.0141203	2.39629	0.000344027	0.00252949
		B_00290_hypothetical_protein		-1.52574	6.986e-07	3.10534e-05	2.4128	1.08568e-05	0.00035313			C_00867_hypothetical_protein		2.9404	8.14182e-08	2.06038e-06	2.99775	3.76864e-08	9.98689e-07
		B_00308_Hemolysin_transporter_protein_ShlB		1.3581	0.000459268	0.00507883	-1.48849	2.41182e-06	0.000114701			C_00868_hypothetical_protein	Helix-turn-helix transcriptional regualtor	1.18466	0.00705849	0.0288862	1.24768	0.00443512	0.0197947
		B_00309_Nickel_import_ATP-binding_protein_NikO		1.02843	0.00565772	0.0303216	1.38246	0.000620839	0.00737957			C_00869_Cell_division_protein_FtsZ		4.5662	1.15101e-09	4.75751e-08	4.61314	3.82284e-11	2.86038e-09
		B_00315_Ribosomal_RNA_large_subunit_methyltransferase_K/L		1.97645	0.00307812	0.0199374	1.0598	0.00327675	0.0223205			C_00870_hypothetical_protein	HD domain containing protein	2.16888	0.00011217	0.00104579	2.2296	6.9011e-05	0.000640744
		B_00323_hypothetical_protein	M48 family metallopeptidase	1.83149	0.000145159	0.00206965	1.99263	0.000258195	0.00388298			C_00871_hypothetical_protein	ATP binding protein	2.66773	6.14448e-07	1.2289e-05	2.72562	1.18747e-06	1.96164e-05
		B_00339_hypothetical_protein		1.20313	0.00516308	0.0291089	1.85984	0.000278179	0.00414134			C_00872_hypothetical_protein		2.10239	0.00550778	0.023676	2.16875	0.00515301	0.0223277
		B_00348_putative_protein_YqeY		-1.28303	4.30515e-05	0.000887253	-1.24966	5.63067e-05	0.00121875			C_00874_hypothetical_protein	M28 family peptidase	1.77406	0.000474799	0.00342297	1.83788	0.0002952	0.00222186
		B_00352_Transcriptional_activator_protein_CzcR		1.61393	0.000291409	0.00357094	1.64734	0.000406527	0.00550594			C_00877_hypothetical_protein		2.13187	0.000409523	0.00305634	2.19717	0.000107407	0.000923117
		B_00369_Fluoroacetyl-CoA_thioesterase		-1.07524	8.0935e-06	0.000223756	-1.04072	4.55821e-05	0.00106635			C_00878_hypothetical_protein	DUF262 domain containing protein	1.2595	0.00505822	0.022481	1.32566	0.00248066	0.0124611
		B_00370_Endoribonuclease_YbeY		1.47306	1.85347e-06	6.95753e-05	1.50469	5.94165e-07	3.82246e-05			C_00881_hypothetical_protein		1.11345	0.00523899	0.0231187	1.17885	0.00332069	0.0156441
		B_00372_hypothetical_protein	endonuclease/exonuclease/phosphatase family protein	1.64969	0.00548298	0.0297383	1.67767	0.00547756	0.0315929			C_00882_hypothetical_protein	DUF262 domain containing protein	1.75092	1.47041e-05	0.00017201	1.81707	7.78848e-06	9.43519e-05
		B_00373_Lipid_II_flippase_MurJ		1.78376	2.98011e-07	1.50131e-05	1.80925	1.21589e-06	6.54882e-05			C_00883_hypothetical_protein	PD-(D/E)XK nuclease family protein	1.29812	0.00318798	0.0155024	1.36344	0.00174225	0.0093508
		B_00382_hypothetical_protein		1.54783	0.00122018	0.0104386	1.57128	0.000936208	0.00976693			C_00950_Carbamoyl_dehydratase_HypE		1.67598	0.000102002	0.000967068	1.74893	6.21774e-05	0.000599164
		B_00383_hypothetical_protein	beta carotene 15,15'monoxigenase	1.20812	0.00102025	0.00910597	1.23378	0.0010352	0.010424			C_00953_Hydrogenase_maturation_factor_HypD		1.09385	0.00982857	0.0376155	1.16818	0.00521358	0.0224043
		B_00404_Aerotaxis_receptor		1.04947	0.0041667	0.0247275	1.08445	0.0025382	0.0188824			C_00958_hypothetical_protein	gamma-glutamylcyclotransferase	1.64333	5.95522e-05	0.000600364	1.71021	2.57228e-05	0.000279653
		B_00407_hypothetical_protein		2.31296	0.000142684	0.00204725	2.33443	0.000180913	0.00301435			C_00959_hypothetical_protein	lipase family protein	2.77457	3.47005e-06	5.1729e-05	2.8475	6.1836e-06	7.89553e-05
		B_00408_Vitamin_B12_transporter_BtuB		4.59257	1.50297e-26	3.40724e-23	4.61135	3.06127e-21	7.08991e-18			C_00960_3-dehydro-bile_acid_delta(4,6) reductase		1.78116	3.9001e-06	5.6234e-05	1.85025	2.63578e-06	3.80989e-05
		B_00412_Cytochrome_c_biogenesis_protein_CcsA		1.07963	0.00186341	0.0138051	1.10818	0.00210674	0.0167671			C_00969_Carbamoyltransferase_HypF		1.76384	0.000285051	0.00226579	1.8245	0.000237398	0.00186402
		B_00413_Cytochrome_c-552		-1.09269	0.000210442	0.00282292	-1.06134	0.000245344	0.00377523			C_00970_hypothetical_protein		4.25616	5.76437e-09	2.04223e-07	4.29169	4.37353e-09	1.63621e-07
		B_00418_Chaperone_NapD		-1.20094	0.000553304	0.00588892	-1.16486	0.00199911	0.0161322			C_00971_hypothetical_protein	Hydrogenase maturation protease HydD	2.59407	4.86253e-06	6.73424e-05	2.65789	6.24141e-07	1.17821e-05
		B_00421_hypothetical_protein	Nitrate reductase cytochrome c-type subunit	-1.12433	0.00146592	0.0118265	-1.08352	0.00386614	0.0248033			C_00972_Quinone-reactive_Ni/Fe-hydrogenase_B-type_cytochrome_subunit		1.4893	0.0105559	0.0397405	1.55072	0.00593235	0.02466
		B_00425_C4-dicarboxylate-binding_periplasmic_protein_DctP		-1.13013	6.54979e-08	4.7898e-06	-1.09615	2.63597e-05	0.00069374			C_00973_Quinone-reactive_Ni/Fe-hydrogenase_large_chain		1.95684	5.66996e-06	7.47952e-05	2.03092	4.39168e-06	5.88023e-05
		B_00431_Siroheme_synthase		1.01581	0.000936635	0.00849341	1.04339	0.001852	0.0156541			C_00974_Quinone-reactive_Ni/Fe-hydrogenase_small_chain		2.34359	3.41118e-06	5.15836e-05	2.40732	4.90884e-06	6.43716e-05
		B_00434_Anthranilate_phosphoribosyltransferase		-1.20326	3.91785e-05	0.000814842	-1.16454	0.00010067	0.00189554			C_00983_Periplasmic_[NiFe]_hydrogenase_small_subunit		1.39318	0.00200672	0.0108188	1.46072	0.00119209	0.00689245
		B_00444_Long-chain-aldehyde_dehydrogenase		-1.27072	4.93318e-07	2.28235e-05	-1.23515	2.5833e-05	0.000687692			C_00999_hypothetical_protein	FecR family protein	2.1355	0.000665041	0.00454594	2.19305	0.000140916	0.00115408
		B_00447_Tol-Pal_system_protein_TolQ		1.02927	5.81998e-06	0.000183249	1.06084	7.15316e-06	0.000247265			C_01000_Ferric-anguibactin_receptor_FatA		3.11717	1.46861e-11	9.58461e-10	3.18993	3.11588e-10	1.4155e-08
		B_00448_hypothetical_protein	D-cysteine desylhydrase	-1.10869	4.71448e-05	0.000921355	-1.07246	0.000397333	0.00546738			C_01006_Glutathione-regulated_potassium-efflux_system_protein_KefC		1.66742	0.00101684	0.00619709	1.72659	0.000887086	0.00550426
		B_00457_hypothetical_protein	DUF3015 family protein	-1.15081	8.60102e-06	0.000232125	-1.11419	5.43471e-05	0.00119874			C_01015_Metal-pseudopaline_receptor_CntO		4.47146	1.10468e-19	1.36981e-16	4.53254	6.25053e-16	2.65022e-13
		B_00464_hypothetical_protein		1.62753	0.00548807	0.0297383	1.65228	0.00316699	0.0219411			C_01016_hypothetical_protein		4.98756	7.44128e-07	1.44175e-05	5.03669	3.44195e-08	9.31524e-07
		B_00483_hypothetical_protein	ArS family sensor histidine kinase	2.02762	7.5263e-06	0.000216674	2.06108	1.99218e-05	0.000584038			C_01017_hypothetical_protein	PepSY-associated TM helix domain-containing protein	4.3928	6.31976e-16	1.5673e-13	4.46096	8.22101e-14	1.49388e-11
		B_00523_Cyclic_di-GMP_phosphodiesterase		1.2235	0.0102918	0.0470393	1.25508	0.01007	0.0492026			C_01023_Protein_YhgF		2.84955	9.46744e-09	3.17287e-07	2.90957	4.6308e-08	1.20212e-06
		B_00531_hypothetical_protein	Tolc family protein	2.00075	5.61726e-05	0.00106119	2.02346	0.00014169	0.00246733			C_01029_hypothetical_protein		3.95785	0.000862923	0.00551559	4.03567	1.43548e-05	0.000165994
		B_00532_hypothetical_protein	TetR/AcR	2.25703	4.4819e-06	0.000147253	2.27831	1.76028e-05	0.000522666			C_01035_L-threonine_ammonia-lyase		1.08488	0.00233598	0.0120692	1.15446	0.0017003	0.00928233
		B_00550_Outer_membrane_porin_F		-1.23904	8.9902e-07	3.84543e-05	-1.20702	3.31945e-05	0.000817856			C_01039_hypothetical_protein	dihydronepoterin aldolase	1.56541	0.0114732	0.0425951	1.63885	0.0024883	0.0124611
		B_00552_hypothetical_protein	Opr family porin	-1.31749	0.000814318	0.00759695	-1.28662	0.00133033	0.0124738			C_01053_D-3-phosphoglycerate_dehydrogenase		-1.30119	7.65786e-05	0.000753631	-1.23085	0.000357109	0.00259567
		B_00580_Transcriptional_regulatory_protein_QseB		1.47825	0.00032782	0.00393211	1.51174	0.00029725	0.00438373			C_01054_30S_ribosomal_protein_S1		-1.12673	0.000205195	0.0017309	-1.05719	0.00106548	0.00636289
		B_00602_hypothetical_protein		1.05965	0.00194652	0.0142347	1.09355	0.00164575	0.0143291			C_01077_Virulence_protein		1.73096	0.00443613	0.0202982	1.79232	0.0013493	0.00767197
		B_00612_hypothetical_protein	DUF523 domain containing protein	1.08402	4.45512e-05	0.000901763	1.1144	8.09842e-05	0.00156299			C_01078_hypothetical_protein	PD-(D/E)XK nuclease family protein	1.90728	0.000402469	0.00302461	1.97579	0.00012194	0.00103405
		B_00623_Cytochrome_c-553		-1.11763	2.71728e-07	1.4605e-05	-1.08179	1.25713e-05	0.000398839			C_01079_hypothetical_protein		-1.30333	0.00220253	0.0115238	-1.23642	0.0038061	0.0175412
		B_00634_hypothetical_protein	Arsenic resistance protein	1.41138	1.8088e-06	6.95753e-05	1.44624	1.53108e-06	8.05904e-05			C_01092_hypothetical_protein		-1.15791	0.00186312	0.0102679	-1.08931	0.00554608	0.023594
		B_00637_Protein-methionine-sulfoxide_reductase_heme-binding_subunit_MsrQ		1.86055	2.39854e-05	0.000550194	1.88775	6.44686e-06	0.000241457			C_01099_Inner_membrane_transport_protein_YnfM		1.39836	0.00290743	0.0144119	1.46934	0.00111427	0.00656182
		B_00655_hypothetical_protein	cupin domain-containing protein	3.86789	1.25636e-07	8.37694e-06	3.88666	3.08254e-06	0.000132207			C_01108_hypothetical_protein	tyrosine-type recombinase/integrase	2.12213	2.85147e-06	4.43593e-05	2.18295	4.37725e-06	5.88023e-05
		B_00656_Aerotaxis_receptor		-1.10081	0.00140115	0.0116103	-1.0691	0.00209415	0.0167243			C_01112_hypothetical_protein		4.88801	1.42674e-10	7.69199e-09	4.91273	2.01498e-08	6.10251e-07
		B_00663_hypothetical_protein		1.02182	1.88525e-05	0.000459555	1.05735	2.49604e-05	0.000676564			C_01113_hypothetical_protein	DnaJ domain containing protein	8.3357	6.05711e-10	2.60357e-08	8.09741	1.39132e-15	4.42441e-13
		B_00688_Transcriptional_regulatory_protein_PhoP		2.48691	0.000100554	0.0015299	2.51327	0.000304864	0.00441291			C_01114_hypothetical_protein	primase C-terminal domain containing protein	4.78594	7.59074e-12	6.51245e-10	4.84051	4.67524e-11	3.30383e-09
		B_00689_hypothetical_protein	PAS domain S-box protein	2.08273	2.66992e-09	3.56042e-07	2.11233	9.60402e-09	1.30841e-06			C_01117_hypothetical_protein		1.84511	0.000128642	0.0011816	1.90659	5.96068e-05	0.000578778
		B_00693_Threonine_synthase		-1.3033	0.00016225	0.00225657	-1.2617	0.000587431	0.00712299			C_01123_hypothetical_protein	tetratricopeptide repeat protein	-1.0843	0.00237131	0.0120916	-1.01417	0.00686005	0.0282394
		B_00694_Putative_aliphatic_sulfonates_transport_permease_protein_SsuC		-1.79071	0.00081256	0.00759695	-1.74503	0.000992892	0.0100891			C_01133_Arginine--tRNA_ligase		-1.08571	0.00147506	0.00858721	-1.01539	0.0043712	0.019578
		B_00708_GTP-binding_protein_TypA/BipA		1.35199	0.00159034	0.0123048	1.37498	0.00177287	0.0152073			C_01135_putative_nicotinate-nucleotide_adenylyltransferase		-1.51049	0.00292888	0.0144119	-1.43623	0.00890119	0.0349454
		B_00725_hypothetical_protein	Spy/CpxP family protein refolding chaperone	1.1453	0.00443046	0.0258196	1.17956	0.00447719	0.0277925			C_01145_Cytochrome_c551_peroxidase		1.02402	0.00672697	0.0278048	1.09355	0.00322247	0.0152379
		B_00729_Exoenzyme_S_synthesis_regulatory_protein_ExsA		2.41478	0.00646758	0.0329483	2.41975	5.82933e-05	0.00125007			C_01147_hypothetical_protein	ketopantoate reductase family protein	1.22993	0.00337289	0.0160861	1.29405	0.00200193	0.0103937
		B_00739_hypothetical_protein		1.09883	0.000776635	0.00739761	1.13099	0.000445291	0.00582652			C_01148_hypothetical_protein	tellurium resistence protein TerC	1.62207	0.000133041	0.00121302	1.68615	6.70124e-05	0.000636118
		B_00743_Beta_sliding_clamp		2.40819	0.000147623	0.00209163	2.43553	0.000691341	0.00790763			C_01157_hypothetical_protein	TPM domain containing protein	1.47656	0.00178214	0.00995432	1.54479	0.000851811	0.00539057
		B_00748_Inner_membrane_protein_YqaA		3.01977	0.000324054	0.00390761	3.00485	6.76554e-06	0.0002429			C_01158_Phosphoglycolate_phosphatase		1.40512	0.000736273	0.00493502	1.47741	0.000311734	0.00231887
		B_00753_Molybdate-binding_protein_ModA		-1.09724	1.34229e-06	5.43389e-05	-1.06468	4.94977e-05	0.00112389			C_01160_Bicyclomycin_resistance_protein		1.23481	0.00123951	0.0073894	1.30595	0.000663964	0.00437597
		B_00801_hypothetical_protein	RNA binding protein	-1.05293	0.0040753	0.0243631	-1.01232	0.00804875	0.0415165			C_01162_hypothetical_protein	Sensor domain-containing diguantylate cyclase	2.9942	3.27652e-07	7.00497e-06	3.04807	6.29858e-07	1.17821e-05
		B_00802_Transcriptional_regulatory_protein_TcrA		3.3694	2.29693e-24	2.60357e-21	3.39547	2.31794e-20	2.68418e-17			C_01164_Multidrug_resistance_protein_MexB		2.27052	2.38131e-08	7.18857e-07	2.3422	9.45767e-08	2.26984e-06
		B_00803_Adaptive-response_sensory-kinase_SasA		1.56435	1.87212e-06	6.95753e-05	1.59282	6.38289e-06	0.000241457			C_01165_Antibiotic_efflux_pump_outer_membrane_protein_ArpC		2.12469	2.32303e-07	5.43502e-06	2.18876	1.14454e-07	2.647e-06
		B_00827_hypothetical_protein	30S ribosomal protein S20	1.85467	9.61537e-05	0.00149302	1.87963	0.000175504	0.00296691			C_01166_FhuE_receptor		3.32001	8.79202e-13	1.09021e-10	3.39047	7.65684e-11	4.63786e-09
		B_00828_Peptide_chain_release_factor_RF1		1.41069	0.00249804	0.0169297	1.43067	0.00339732	0.0227926			C_01167_Protein_FecR		2.07019	0.000253	0.00204907	2.12772	9.36224e-05	0.000821294
		B_00829_hypothetical_protein	DUF1653 domain containing protein	2.71814	0.00141563	0.0116276	2.71462	0.000374153	0.00525175			C_01171_3-dehydro-bile_acid_delta(4,6)-reductase		2.88849	3.50983e-09	1.36006e-07	2.95864	9.00043e-09	2.93553e-07
		B_00830_Protein_SphX		1.38467	0.000428959	0.0048141	1.41208	0.000430277	0.00572611			C_01173_O-acetyl-L-homoserine_sulfhydrylase		-1.37988	4.5479e-05	0.000477915	-1.30752	0.000269906	0.00205581
		B_00848_hypothetical_protein		2.38797	0.00525832	0.0293611	2.38208	0.000144205	0.00249238			C_01174_HTH-type_transcriptional_regulator_CymR		-1.44448	1.5337e-05	0.000177738	-1.37288	8.70128e-05	0.000779438
		B_00849_hypothetical_protein	AAA family ATPase	2.18961	8.24808e-06	0.000225282	2.21272	1.75668e-05	0.000522666			C_01176_hypothetical_protein	DUF2061 domain containing protein	-1.64125	1.16293e-05	0.000142775	-1.56815	6.99056e-05	0.000644347
		B_00860_hypothetical_protein		1.90461	8.22992e-05	0.00136154	1.93693	5.17227e-05	0.00115182			C_01209_hypothetical_protein		-1.21508	0.0053984	0.0235705	-1.1424	0.00750555	0.0304047
		B_00862_hypothetical_protein	DUF2116 family Zn-ribbon domain containing protein	1.08751	6.71758e-06	0.000200378	1.12034	1.33157e-05	0.000416744			C_01214_Intermembrane_transport_protein_YebT		2.19143	1.68827e-06	2.90915e-05	2.25441	2.76846e-06	3.94561e-05
		B_00876_hypothetical_protein	YceI family protein	-1.38783	9.88967e-08	6.7939e-06	-1.35282	5.49828e-07	3.63829e-05			C_01215_Intermembrane_transport_protein_PqiA		1.66329	0.00834489	0.0330398	1.72718	0.00300545	0.0145348
		B_00886_Secretory_immunoglobulin_A-binding_protein_EsiB		-1.70887	9.96616e-09	9.41387e-07	-1.67649	1.7414e-08	2.12267e-06			C_01225_putative_protein_YqjZ		-1.94629	0.00520137	0.0230346	-1.87458	0.00502879	0.0219815
		B_00894_Ribosomal_RNA_small_subunit_methyltransferase_I		1.82464	2.89139e-09	3.64155e-07	1.85578	4.03158e-09	6.66939e-07			C_01230_2-isopropylmalate_synthase		3.03863	7.87796e-12	6.51245e-10	3.10548	2.61112e-11	2.07584e-09
		B_00941_hypothetical_protein		1.47456	0.000685415	0.00679325	1.50691	0.000869875	0.00919923			C_01231_HTH-type_transcriptional_activator_RhaS		3.50784	1.75605e-06	2.98288e-05	3.55461	2.34615e-06	3.47011e-05
		B_00956_hypothetical_protein	DUF1007 family protein	1.41631	2.86655e-08	2.45932e-06	1.44647	2.47614e-07	1.84992e-05			C_01232_hypothetical_protein		2.26243	0.00816899	0.0324665	2.31616	0.00384172	0.0176414
		B_00962_hypothetical_protein	4Fe-4S binding protein	2.91029	0.00152287	0.0120712	2.91309	1.09781e-05	0.00035313			C_01233_Chaperone_protein_HtpG		1.94457	3.86599e-06	5.6234e-05	2.00983	1.59974e-06	2.56604e-05
		B_00968_hypothetical_protein	methyl-accepting chemotaxis protein	-1.09714	5.23259e-05	0.00100528	-1.06387	8.75869e-05	0.00167646			C_01242_hypothetical_protein	FKBP-type peptidyl-propyl cis-trans isomerase	-1.20259	0.000687837	0.00466075	-1.13226	0.00210569	0.0108439
		B_00983_hypothetical_protein		4.32982	0.0081971	0.0398775	4.0881	2.47131e-05	0.000676564			C_01243_Cell_division_coordinator_CpoB		-1.25221	0.000273421	0.00218737	-1.1826	0.0011347	0.00662081
		B_00986_hypothetical_protein	Rad5/Rad22 family DNA repair protein	1.28481	0.00370713	0.0229619	1.31377	0.000953293	0.00990056			C_01259_hypothetical_protein	AEC family transporter	1.38491	0.0129757	0.0466373	1.44866	0.00738586	0.0301116
		B_00987_hypothetical_protein	DUF2958 domain containing protein	2.47741	0.000140267	0.00202538	2.48949	2.37032e-05	0.00066947			C_01265_DNA_primase		1.30274	0.00206771	0.010986	1.37599	0.00105354	0.00632126
		B_00988_hypothetical_protein	Helix-turn-helix domain containg protein	1.17794	0.00206883	0.0148419	1.20902	0.00189036	0.0157028			C_01269_hypothetical_protein	M15 family metallopeptidase	1.9554	0.000834407	0.00542697	2.01995	0.000240954	0.00188033
		B_00996_Potassium-transporting_ATPase_KdpC_subunit		-1.27911	0.00122022	0.0104386	-1.24235	0.00189166	0.0157028			C_01275_hypothetical_protein		-1.2342	0.000608332	0.00423782	-1.166	0.00155166	0.00853799
		B_01001_IS630_family_transposase_ISPa47		1.35187	2.4027e-05	0.000550194	1.3796	4.93138e-05	0.00112389			C_01285_hypothetical_protein		2.29754	0.000400694	0.00302461	2.35476	0.000322103	0.00238206
		B_01012_hypothetical_protein		2.10989	4.05756e-08	3.17189e-06	2.13915	4.27852e-08	4.22065e-06			C_01286_hypothetical_protein	porin family protein	2.42457	0.000572315	0.00403222	2.48772	0.000266004	0.00203829
		B_01013_Tyrosine_recombinase_XerC		1.01145	7.29877e-05	0.00125351	1.04537	0.000245955	0.00377523			C_01287_hypothetical_protein		2.31862	0.0014046	0.00825453	2.38047	0.00108412	0.00641394
		B_01014_transfer-messenger_RNA_SsrA		-1.48791	8.76157e-16	4.56314e-13	-1.45493	2.40893e-07	1.84992e-05			C_01289_CRISPR-associated_endonuclease_Cas2		3.11556	0.00548124	0.023676	3.10373	0.000587941	0.00392499
		B_01015_Carboxynorspermidine_synthase		-1.08824	3.47558e-06	0.00011587	-1.05555	2.92922e-05	0.000745504			C_01290_CRISPR-associated_endonuclease_Cas1		2.35273	1.38162e-06	2.44745e-05	2.41312	7.49634e-07	1.32435e-05
		B_01027_hypothetical_protein	GspE/pulE family protein	1.31641	0.00813462	0.0398775	1.34486	0.00284449	0.0204591			C_01295_hypothetical_protein	Type-III-B CRISPR associated protein Cas10/Cmr2	1.99616	4.06713e-05	0.000431046	1.61948	0.00804342	0.0319726
		B_01028_Type_II_secretion_system_protein_F		1.66385	0.000561741	0.00595078	1.69142	0.000994134	0.0100891			C_01296_hypothetical_protein	Cmr1 sybynit of the cmrRNA silencing complex	2.82042	1.11993e-06	2.10411e-05	2.05678	2.90872e-05	0.000310916
		B_01041_Peptide_methionine_sulfoxide_reductase_MsrA_1		1.0512	9.90871e-05	0.00152353	1.08157	7.46128e-05	0.00150264			C_01297_hypothetical_protein	CorA family divalent cation transporter	3.10631	2.04674e-10	1.05748e-08	2.87762	9.5552e-07	1.62056e-05
		B_01060_2, 3-bisphosphoglycerate-dependent_phosphoglycerate_mutase		1.0291	0.00411028	0.0244567	1.0664	0.00467172	0.0283982			C_01299_hypothetical_protein	Helix-turn-helix transcriptional regualtor	2.64672	9.01614e-05	0.000873439	3.17065	1.37402e-09	5.46172e-08
		B_01063_hypothetical_protein	M15 family metallopeptidase	1.46718	7.91789e-07	3.45189e-05	1.50013	5.80779e-06	0.00022798			C_01352_hypothetical_protein		1.78413	8.64607e-05	0.000844183	2.70771	0.000135029	0.00111904
		B_01066_Lipopolysaccharide_assembly_protein_B		1.76971	0.00158721	0.0123048	1.80105	0.00327214	0.0223205			C_01353_Peptidoglycan_O-acetyltransferase		1.41903	0.00023589	0.00195002	1.48595	0.000132192	0.00110623
		B_01070_GTPase_Obg		1.63264	5.26752e-08	3.98049e-06	1.65921	9.14436e-08	7.84383e-06			C_01362_hypothetical_protein	O-antigen ligase family protein	2.06381	0.000151203	0.00134886	2.12714	6.8984e-05	0.000640744
		B_01088_Peptidoglycan-associated_lipoprotein		-1.08613	0.00384408	0.0234261	-1.05843	0.00598402	0.0333952			C_01364_dTDP-4-amino-4,6-dideoxy-D-glucose-acyltransferase		1.79603	2.01831e-05	0.000227519	1.86405	1.02033e-05	0.000121295
		B_01102_Pesticin_receptor		1.90699	2.11305e-11	3.99191e-09	1.93899	9.15395e-11	2.65007e-08			C_01384_Type_3_secretion_system_secretin		1.42603	0.000198664	0.00169892	1.49336	9.2746e-05	0.000819256
		B_01105_Endoribonuclease_MazF		1.18535	0.00137747	0.011523	1.21415	0.00139406	0.0128121			C_01385_IMPACT_family_member_YigZ		2.16917	0.000503303	0.00358676	2.23393	0.000679311	0.00445404
		B_01107_2-isopropylmalate_synthase		1.29232	0.00399697	0.0240348	1.31345	0.00410093	0.0260474			C_01403_hypothetical_protein		1.90576	0.0063236	0.0264907	1.97491	0.00173489	0.00935078
		B_01120_hypothetical_protein	DMT family transporter	2.66794	1.00643e-15	4.56314e-13	2.69365	3.83634e-13	1.9599e-10			C_01404_hypothetical_protein	DNAB-like helicase N-terminal domain containing protein	3.13923	5.38968e-08	1.45287e-06	3.19582	2.48392e-07	5.09258e-06
		B_01121_hypothetical_protein	outer membrane beta-barrel protein	-1.0517	0.00285438	0.0188655	-1.01334	0.00552377	0.0317259			C_01407_hypothetical_protein	type I restriction endonuclease subunit M	1.60475	3.15514e-06	4.83008e-05	1.67089	6.66928e-06	8.39933e-05
		B_01124_Intermembrane_transport_protein_PqiA		1.83612	0.00914759	0.0425823	1.85308	0.00379954	0.0247183			C_01408_hypothetical_protein	virulence RhuM family protein	2.25588	1.30979e-07	3.24829e-06	2.327	8.11253e-08	1.98445e-06
		B_01140_hypothetical_protein	DUF1624 domain containing protein	1.17963	0.0054562	0.0297383	1.20195	0.00566648	0.0323241			C_01410_hypothetical_protein	restriction endonuclease subunit S	2.99169	7.28784e-11	4.30329e-09	3.05819	2.54696e-10	1.1999e-08
		B_01146_hypothetical_protein	class I SAM-dependent methyltransferase	1.03874	0.00229447	0.0158297	1.07005	0.00189085	0.0157028			C_01411_hypothetical_protein	P-loop NTPase fold protein	2.20188	2.84945e-07	6.30949e-06	2.26549	2.41003e-07	5.0255e-06
		B_01178_Nucleoside_diphosphate_kinase		2.27866	3.24118e-08	2.6242e-06	2.305	1.19792e-07	9.90853e-06			C_01412_hypothetical_protein	RNA-binding domain containing protein	2.57513	5.16256e-10	2.37096e-08	2.64328	9.48366e-10	4.02107e-08
		B_01179_Ferredoxin_YfhL		-1.25894	6.01056e-06	0.000185014	-1.21861	2.46657e-05	0.000676564			C_01413_hypothetical_protein	type I restriction endonuclease subunit R	2.53896	1.24643e-11	9.09159e-10	2.60782	2.16768e-10	1.0605e-08
		B_01189_hypothetical_protein	DUF1266 domain containg protein	1.07846	0.0108896	0.0481606	1.10946	0.0095187	0.0471054			C_01414_hypothetical_protein	M48 family metallopeptidase	3.29574	2.87402e-12	3.2398e-10	3.35509	8.00731e-12	9.25936e-10
		B_01206_Peroxyureidoacrylate/ureidoacrylate_amidohydrolase_RutB		-1.14119	4.43567e-05	0.000901763	-1.10901	8.07365e-05	0.00156299			C_01418_hypothetical_protein		2.38377	0.00681009	0.0280549	2.4685	0.000970718	0.00590791
		B_01219_hypothetical_protein		1.19658	0.000565094	0.00595846	1.22829	0.000513553	0.0065351			C_01419_hypothetical_protein		3.1385	0.00154562	0.00891426	3.20871	0.00051887	0.0035448
		B_01223_Transcription_termination/antitermination_protein_NusA		1.39098	1.05468e-05	0.00027802	1.41604	6.81714e-06	0.0002429			C_01420_hypothetical_protein	Site specific integrase	4.42706	5.67617e-15	1.00549e-12	4.47976	1.04643e-13	1.66383e-11
		B_01225_hypothetical_protein		1.93176	0.000584918	0.00611064	1.94927	6.48881e-05	0.00135388			C_01428_hypothetical_protein		4.17045	0.00368441	0.0174376	4.08488	1.8867e-05	0.000209905
		B_01233_hypothetical_protein	divergent polysaccharide deacetylase family protein	1.93875	2.61832e-07	1.44774e-05	1.97206	6.56918e-07	4.00374e-05			C_01439_hypothetical_protein		2.05488	2.19689e-05	0.000243227	2.12084	1.24288e-05	0.000146384
		B_01244_Nucleoside-specific_channel-forming_protein_Tsx		1.56677	3.44619e-06	0.00011587	1.59665	1.03844e-05	0.000343574			C_01440_hypothetical_protein	PepSY-associated TM helix domain-containing protein	1.27289	0.000740416	0.00493611	1.33932	0.000446822	0.00312284
		B_01255_tRNA(Ile)-lysidine_synthase		1.55229	7.90147e-05	0.00131711	1.57716	0.000106201	0.00194367			C_01444_FhuE_receptor		2.88352	1.00482e-11	7.78736e-10	2.94574	2.07979e-10	1.0582e-08
		B_01265_hypothetical_protein	Flagellar biosynthetic protein FliQ	1.85875	0.000279216	0.00351656	1.89301	0.000572759	0.0070559			C_01445_hypothetical_protein		3.37121	0.0016485	0.00929153	3.44296	3.84057e-06	5.31e-05
		B_01280_hypothetical_protein	MerR family trnascriptional regulator	3.4592	0.000467068	0.00511519	3.47392	0.00191241	0.0157621			C_01446_Multidrug_resistance_protein_MexB		3.60644	1.47677e-16	4.578e-14	3.67167	6.26696e-15	1.32859e-12
		B_01304_Bicyclomycin_resistance_protein		1.69191	1.39737e-11	3.16784e-09	1.72132	3.10444e-11	1.02713e-08			C_01447_hypothetical_protein		6.24796	1.29064e-05	0.000153681	6.0316	1.67095e-08	5.18403e-07
		B_01305_DNA_protection_during_starvation_protein		-1.36661	1.24741e-11	3.1421e-09	-1.3332	1.57522e-08	2.02678e-06			C_01448_hypothetical_protein	Cytochrome c-552	4.86721	3.90563e-09	1.42441e-07	4.89511	8.80048e-11	5.08828e-09
		B_01311_Sulfoacetaldehyde_dehydrogenase		-1.05133	0.000827022	0.00765248	-1.01654	0.00189853	0.0157035			C_01449_putative_cold_shock_protein_A		-1.95349	0.000230565	0.0019188	-1.87474	0.000860223	0.00541583
		B_01316_hypothetical_protein	Tellurium resistance protein TerC	1.36005	1.21137e-05	0.000312065	1.38651	2.83035e-05	0.000736527			C_01450_hypothetical_protein		-1.71691	0.00479545	0.0216231	-1.64507	0.00455012	0.0200268
		B_01342_tRNA_pseudouridine_synthase_D		2.32761	4.582e-14	1.73123e-11	2.35667	4.23123e-13	1.9599e-10			C_01465_50S_ribosomal_protein_L10		-1.19405	0.000127189	0.00117698	-1.12321	0.000700138	0.00454375
		B_01343_RNA_polymerase-binding_transcription_factor_DksA		1.35466	2.33002e-06	8.51961e-05	1.3874	7.61849e-07	4.41111e-05			C_01466_50S_ribosomal_protein_L1		-1.09572	0.000757345	0.00502197	-1.02367	0.00247556	0.0124611
		B_01344_hypothetical_protein	ABC transporter permease	1.19176	0.00517462	0.0291089	1.21923	0.00492296	0.0294614			C_01468_Transcription_termination/antitermination_protein_NusG		-1.25134	0.000169838	0.00150428	-1.17922	0.000781671	0.00499641
		B_01346_hypothetical_protein		2.04893	2.92905e-08	2.45932e-06	2.07597	7.22226e-08	6.43336e-06			C_01469_hypothetical_protein	preprotein translocase subunit SecE	-1.90278	0.00237895	0.0120916	-1.82269	0.000934269	0.00574101
		B_01354_Adaptive-response_sensory-kinase_SasA		1.25722	6.67082e-05	0.00119077	1.29168	2.9742e-05	0.000748723			C_01477_UDP-N-acetylmuramoylalanine--D-glutamate_ligase		1.52556	0.000820607	0.00541251	1.59284	0.00042053	0.00295533
		B_01355_hypothetical_protein	DUF2846 domain containing protein	-1.30821	5.44818e-06	0.000173958	-1.2756	2.92367e-05	0.000745504			C_01478_Phospho-N-acetylmuramoyl-pentapeptide-transferase		1.00699	0.00876036	0.034176	1.07834	0.00423605	0.0191521
		B_01356_hypothetical_protein		1.3552	0.00854016	0.0409314	1.38002	0.00505819	0.0297365			C_01490_Penicillin-binding_protein_PbpB		1.19381	0.00194242	0.0105179	1.26329	0.00152664	0.00844299
		B_01358_hypothetical_protein	Cystein-rich small domain containing protein	2.48876	7.05012e-05	0.00122005	2.50961	3.98842e-05	0.00094257			C_01500_Divalent-cation_tolerance_protein_CutA		2.7675	0.000176091	0.0015486	2.83181	3.05844e-05	0.000321516
		B_01370_tRNA_pseudouridine_synthase_B		1.10944	1.54478e-05	0.000389113	1.14399	0.000108485	0.00196291			C_01501_Bifunctional_NAD(P)H-hydrate_repair_enzyme_Nnr		1.1057	0.00539806	0.0235705	1.17734	0.00312065	0.0149228
		B_01374_hypothetical_protein	cytochrome-c oxidase, cbb3-type subunit II	-1.24366	0.000281581	0.00352677	-1.2138	0.000451937	0.00584741			C_01502_hypothetical_protein	translation initiation factor SUI1	1.7033	0.00700095	0.0287456	1.76338	0.00574587	0.0241213
		B_01376_Cbb3-type_cytochrome_c_oxidase_subunit_CcoP		-1.38694	3.38349e-06	0.00011587	-1.35483	9.76623e-06	0.000327806			C_01503_tRNA_N6-adenosine_threonylcarbamoyltransferase		1.45111	0.000932413	0.00589894	1.52521	0.000589366	0.00392499
		B_01377_hypothetical_protein	DUF4006 family protein	-1.26134	0.000337183	0.00402313	-1.23267	0.000857639	0.0091183			C_01524_Polyamine_aminopropyltransferase		-1.3666	0.000844681	0.00542697	-1.29635	0.00213584	0.0109548
		B_01381_hypothetical_protein	PD-(D/E)XK nuclease family protein	1.75627	0.00199558	0.0145	1.77631	0.0013006	0.0122947			C_01550_hypothetical_protein	DoxX family protein	-1.23028	0.00152781	0.00885273	-1.16509	0.00282971	0.0139511
		B_01391_hypothetical_protein	16S rRNA (uracil(1498)-N(3))-methyltransferase)	2.94464	0.000714881	0.00695552	2.94332	0.000434577	0.00572611			C_01553_tRNA_5-methylaminomethyl-2-thiouridine_biosynthesis_bifunctional_protein_MnmC		1.50758	0.00171764	0.00963744	1.57042	0.000864319	0.00541583
		B_01396_3-oxoacyl-[acyl-carrier-protein]_reductase_FabG		-1.0438	3.57239e-05	0.000779233	-1.01035	0.000138006	0.00242137			C_01556_hypothetical_protein	AAA family ATPase	1.51948	0.000971282	0.0059924	1.58118	0.000705082	0.00455261
		B_01421_hypothetical_protein	Porin	-1.21308	6.23862e-06	0.000188573	-1.18219	2.51229e-05	0.000676564			C_01557_hypothetical_protein		3.82149	1.36022e-06	2.44445e-05	3.84848	1.62359e-07	3.62316e-06
		B_01422_Thiamine-phosphate_synthase		1.99707	1.87691e-10	2.95821e-08	2.02591	2.56074e-09	4.94222e-07			C_01559_putative_ribonucleotide_transport_ATP-binding_protein_mkl		2.27636	4.56301e-06	6.50361e-05	2.33999	2.2287e-06	3.37488e-05
		B_01429_Protein_DedA		2.76837	2.18133e-18	1.64836e-15	2.79623	4.77127e-16	3.68342e-13			C_01560_hypothetical_protein	MlaD family protein	2.93047	1.54276e-07	3.74594e-06	3.00256	1.85234e-07	4.06238e-06
		B_01431_2-aminoadipate_transaminase		1.03421	0.00096437	0.00867551	1.06764	0.00143088	0.0130011			C_01561_hypothetical_protein	ABC-type transport auxiliary lipoprotein family protein	3.06728	2.3511e-06	3.78619e-05	3.12117	3.93948e-06	5.3882e-05
		B_01442_hypothetical_protein	pepSY-associated TM helix domain containing protein	1.27414	0.00433129	0.0255704	1.2979	0.00302763	0.021378			C_01562_hypothetical_protein	AbrB family transcriptional regulator	2.45555	7.98879e-07	1.52401e-05	2.52127	7.17492e-07	1.28542e-05
		B_01510_hypothetical_protein	class I SAM-dependent methyltransferase	2.03436	5.18184e-09	6.18276e-07	2.06023	2.62933e-08	2.98677e-06			C_01746_hypothetical_protein	WxcM-like domain containing protein	-1.44685	0.000238736	0.00196048	-1.37618	0.000406683	0.00288995
		B_01517_hypothetical_protein	histidine kinase dimerization/phosphoacceptor domain containing protein	1.21632	0.00166361	0.012763	1.24053	0.00180472	0.0153666			C_01748_hypothetical_protein	Class I SAM dependent methyltransferase	-1.61861	5.07103e-05	0.000524007	-1.54608	0.000116	0.000990285
		B_01539_hypothetical_protein	DedA family protein	-1.12762	0.000269066	0.00342681	-1.08729	0.000624523	0.00737957			C_01751_hypothetical_protein	lipopolysaccharide biosynthesis protein	1.05394	0.0085815	0.0336742	1.12439	0.00426383	0.0191646
		B_01557_ADP-L-glycero-D-manno-heptose-6-epimerase		1.64699	0.000603324	0.00624536	1.6706	0.000682421	0.00786312			C_01754_2,3,4,5-tetrahydrop 6-dicarboxylate_N-acetyltransferase		1.0621	0.00221373	0.0115337	1.13079	0.00144017	0.00814178
		B_01590_hypothetical_protein	Wzz/FepE/Etk N-terminal domain containing protein	1.6751	0.00301101	0.0195586	1.69801	0.00448808	0.0277925			C_01875_hypothetical_protein	MgtC/SapB family protein	1.64495	0.000400966	0.00302461	1.71126	0.000188754	0.00150059
		B_01602_hypothetical_protein		1.67864	0.00317701	0.0203549	1.70848	0.00323346	0.0222216			C_01879_Molybdenum_transport_system_permease_protein_ModB		1.45238	0.000730277	0.00492143	1.5168	0.000375205	0.00271171
		B_01625_hypothetical_protein		1.34333	0.00040568	0.00464483	1.37022	0.000398958	0.00546738			C_01880_Sulfate/thiosulfate_import_ATP-binding_protein_CysA		1.72986	6.44098e-05	0.000638945	1.79763	2.7993e-05	0.000301755
		B_01627_hypothetical_protein	EamA family transporter	2.09943	0.00343359	0.0216823	2.11361	6.77443e-05	0.00138846			C_01881_Release_factor_glutamine_methyltransferase		1.88018	0.00489483	0.0219119	1.93368	0.00299936	0.0145348
		B_01651_hypothetical_protein	Type II secretion system	3.77198	6.29086e-09	7.13069e-07	3.78777	4.52192e-07	3.17357e-05			C_01882_Inner_membrane_protein_YqaA		3.15718	0.000955492	0.00598389	3.16567	1.89773e-05	0.000209905
		B_01652_hypothetical_protein		1.40552	0.00592983	0.0314087	1.44248	0.00782716	0.0405541			C_01889_Crossover_junction_endodeoxyribonuclease_RuvC		1.17865	0.0104945	0.0396745	1.24779	0.00593066	0.02466
		B_01653_hypothetical_protein	ZapB	1.52999	0.00054758	0.00585549	1.56626	0.000704449	0.00799757			C_01892_hypothetical_protein	timeric intracellular cation channel family protein	1.39185	0.00143886	0.008416	1.46289	0.000881184	0.00549444
		B_01654_hypothetical_protein	TarB	1.90323	3.69986e-05	0.000786289	1.93775	6.65068e-05	0.00137527			C_01894_hypothetical_protein	HD-GYP domain containing protein	3.00576	3.32815e-12	3.43908e-10	3.07074	1.33984e-11	1.42023e-09
		B_01664_hypothetical_protein		1.29742	0.00398134	0.0240348	1.33379	0.00430403	0.0269409			C_01895_HTH-type_transcriptional_activator_RhaR		2.77183	0.00205225	0.0109689	2.8443	8.24744e-05	0.000749338
		B_01669_hypothetical_protein		1.67741	6.8879e-05	0.00121046	1.70568	0.000106583	0.00194367			C_01896_Trans-aconitate_2-methyltransferase		1.63457	0.0134059	0.047768	1.71915	0.0132463	0.0469339
		B_01673_tRNA_sulfurtransferase		1.78859	1.76119e-07	1.05069e-05	1.81633	2.69814e-07	1.95278e-05			C_01901_hypothetical_protein	cytochrome b/b6 domain containing protein	2.27412	1.86657e-06	3.12777e-05	2.34328	2.00713e-06	3.11349e-05
		B_01683_Protein_FecR		1.32859	0.000416826	0.00472472	1.35653	0.000462884	0.00595578			C_01902_hypothetical_protein	diheme cytochrome c	1.78697	0.000111578	0.00104579	1.85848	6.35129e-05	0.000607431
		B_01685_hypothetical_protein		1.08138	0.00289906	0.0188991	1.10717	0.0028662	0.0205515			C_01903_hypothetical_protein	DUF1924 domain containing protein	1.27456	0.0126792	0.0458374	1.33916	0.0105185	0.0395844
		B_01697_hypothetical_protein	MlaA family lipoprotein	1.36738	4.40233e-07	2.12342e-05	1.39509	1.69012e-07	1.34976e-05			C_01905_hypothetical_protein	phosphatase PAP2 damily protein	4.3442	6.89407e-07	1.35693e-05	4.3787	2.12248e-07	4.49966e-06
		B_01698_hypothetical_protein	ABC transporter substrate binding protein	1.0425	0.00677424	0.0338504	1.06981	0.00636472	0.0349305			C_01906_putative_phosphatidylethanolamine_transferase_Mcr-1		2.21553	4.23301e-07	8.8965e-06	2.27974	4.03286e-07	8.0153e-06
		B_01712_Glutathione-regulated_potassium-efflux_system_protein_KefC		1.97958	4.5585e-07	2.15294e-05	2.00723	1.04868e-06	5.78272e-05			C_01907_hypothetical_protein	Pas domain S-box protein	2.27984	1.97804e-06	3.27037e-05	2.34056	6.20718e-06	7.89553e-05
		B_01714_hypothetical_protein	sigma-70 family RNA polymerase sigma factor	-1.05775	8.40826e-05	0.00136154	-1.02571	0.00056818	0.00703692			C_01909_hypothetical_protein	FecR family protein	1.36001	0.00721214	0.0294179	1.42888	0.00225534	0.0114752
		B_01716_Endonuclease_III		2.30477	1.25357e-06	5.16699e-05	2.32979	2.89376e-06	0.000126452			C_01910_Ferric-pseudobactin_BN7/BN8_receptor		2.4309	4.79932e-08	1.35253e-06	2.4952	1.38585e-07	3.14785e-06
		B_01717_Ribonuclease_H		1.25785	1.06233e-06	4.45982e-05	1.29204	2.68544e-06	0.000119605			C_01911_hypothetical_protein	PepSY-associated TM helix domain-containing protein	2.88428	1.57088e-07	3.74594e-06	2.9424	8.70453e-07	1.51595e-05
		B_01718_hypothetical_protein	type II toxin-antitoxin system RelE/ParE family toxin	1.28547	0.00235785	0.0161488	1.30862	0.00275307	0.0200206			C_01912_hypothetical_protein		4.62761	1.10058e-05	0.000136472	4.70541	1.89983e-07	4.0959e-06
		B_01731_hypothetical_protein	RhuM family protein	1.71051	7.48979e-05	0.00127664	1.73656	2.26049e-05	0.000646332			C_01913_hypothetical_protein		3.13291	1.41599e-10	7.69199e-09	3.20009	1.2562e-10	6.94735e-09
		B_01736_ATP-dependent_RNA_helicase_RhlE		1.36728	1.50226e-07	9.68448e-06	1.39843	1.93181e-06	9.94236e-05			C_01914_Putative_sulfur_carrier_protein_YedF		2.54577	0.000838941	0.00542697	2.61367	0.000405862	0.00288995
		B_01759_Regulator_of_RpoS		1.3669	0.00145043	0.0117433	1.39167	0.00193173	0.0158649			C_01915_hypothetical_protein	Selenium metabolism membrane protein YedE/FdhT	2.15429	2.86189e-06	4.43593e-05	2.22788	3.32249e-06	4.64418e-05
		B_01767_hypothetical_protein	DUF2589 domain containing protein	-1.77323	2.07916e-05	0.000493157	-1.74812	6.00979e-05	0.00126533			C_01919_hypothetical_protein	M14 family metallopeptidase	1.20485	0.00550747	0.023676	1.0223	0.00766264	0.0309425
		B_01768_hypothetical_protein		-1.26377	0.00158451	0.0123048	-1.23713	0.00254148	0.0188824			C_01920_hypothetical_protein	M14 family metallopeptidase	1.48271	0.00190822	0.0104237	1.54486	0.00151916	0.00843829
		B_01770_hypothetical_protein		-1.40808	3.19406e-05	0.000724093	-1.37712	5.53998e-05	0.00121043			C_01922_Sulfate-binding_protein		-1.30014	0.000396677	0.00302461	-1.22339	0.00119204	0.00689245
		B_01777_hypothetical_protein	UvrD helicase domain containing protein	1.12743	0.0045157	0.026115	1.16236	0.00354884	0.0235379			C_01923_Sulfur_carrier_protein_CysO		-1.36606	0.00162804	0.00929153	-1.29039	0.00341697	0.0159794
		B_01778_hypothetical_protein		1.59306	0.00658142	0.0333038	1.62149	0.00616867	0.034097			C_01924_Cyclic_di-GMP_phosphodiesterase_CdpA		-1.29856	0.000419477	0.00307782	-1.22493	0.00135104	0.00767197
		B_01780_hypothetical_protein		3.36571	1.83499e-05	0.000452165	3.34898	5.47273e-08	5.06993e-06			C_01926_Sulfate_transport_system_permease_protein_CysT		-1.17922	0.00108255	0.00654808	-1.10329	0.00321717	0.0152379
		B_01796_hypothetical_protein	DedA family protein	1.35279	0.00380458	0.0234259	1.37627	0.00339071	0.0227926			C_01927_Sulfate_transport_system_permease_protein_CysW		-1.26674	0.000842939	0.00542697	-1.19082	0.00250383	0.0124897
		B_01800_Catalase-peroxidase		-1.18652	1.78772e-06	6.95753e-05	-1.15459	3.00822e-05	0.000749143			C_01931_hypothetical_protein	DUF2126 domain containing protein	1.63308	5.03863e-06	6.73424e-05	1.70147	7.33343e-06	9.05644e-05
		B_01801_hypothetical_protein		1.7576	2.08836e-05	0.000493157	1.78134	1.40703e-05	0.000434491			C_01937_Ferric-anguibactin_receptor_FatA		4.15064	4.30679e-12	4.10801e-10	4.2136	8.77095e-09	2.93553e-07
		B_01802_hypothetical_protein	type II toxin-antitoxin system RelE/ParE family toxin	3.37238	2.48074e-12	7.0298e-10	3.39938	3.38527e-10	7.84028e-08			C_01938_hypothetical_protein	DUF4198 domain containing protein	4.22618	4.60896e-13	6.35012e-11	4.29159	1.48269e-11	1.45075e-09
		B_01805_hypothetical_protein	Helix-turn-helix domain containg protein	1.35355	0.00229404	0.0158297	1.3844	0.00226584	0.0174341			C_01944_putative_3-phenylpropionic_acid_transporter		2.46643	1.29084e-06	2.35389e-05	2.5346	6.62958e-07	1.20469e-05
		B_01814_hypothetical_protein		1.98054	0.000857519	0.00780722	2.00003	0.000252238	0.00384331			C_01963_hypothetical_protein	Methyl-accepting chemotaxis protein	2.66697	3.62707e-09	1.3629e-07	2.7337	2.72667e-09	1.05101e-07
		B_01815_hypothetical_protein		1.61791	0.00155823	0.0122232	1.64824	0.00163208	0.0142638			C_01964_Arsenical_pump_membrane_protein		1.42993	0.00164432	0.00929153	1.49951	0.000825286	0.00524882
		B_01816_hypothetical_protein	PP0621 family protein	1.96144	0.00248089	0.0168894	1.97979	0.00136272	0.012726			C_01977_hypothetical_protein	flagellar hook-lenght control protein FliK	-1.69094	3.50422e-06	5.1729e-05	-1.62328	3.02302e-05	0.00032044
		B_01822_7-carboxy-7-deazaguanine_synthase		1.4074	0.000212452	0.00283311	1.43224	0.00024614	0.00377523			C_01981_Iron-sulfur_cluster_carrier_protein		1.26703	0.00876449	0.034176	1.33362	0.00517781	0.0223277
		B_01841_hypothetical_protein		-1.21078	3.31548e-05	0.000744178	-1.17291	9.35362e-05	0.00177565			C_01988_hypothetical_protein	tetratricopeptide repeat protein	1.20651	0.00397752	0.0185098	1.27574	0.00195813	0.010217
		B_01865_Protein_YrdA		-1.11045	0.000349325	0.00414618	-1.07134	0.000645241	0.00758568			C_02023_3-oxoadipate_enol-lactonase_2		1.4384	0.00329015	0.0158747	1.5003	0.00185497	0.00979052
		B_01894_hypothetical_protein		1.27033	3.60915e-05	0.000779233	1.29959	8.03401e-05	0.00156299			C_02024_Putative_transporter_AraJ		1.27279	0.0016344	0.00929153	1.33767	0.000903288	0.00557758
		B_01896_hypothetical_protein		1.18148	0.00237007	0.0161836	1.21175	0.00159877	0.0140789			C_02025_Colicin_I_receptor		2.18594	5.89258e-08	1.55464e-06	2.25276	6.60395e-08	1.6471e-06
		B_01903_hypothetical_protein	YniB family protein	1.73249	6.81663e-06	0.000200692	1.76453	8.92037e-06	0.000303817			C_02027_hypothetical_protein	NnrS family protein	2.05513	0.00046636	0.00338179	2.12085	0.000310498	0.00231887
		B_01910_hypothetical_protein		1.07757	0.00367399	0.022819	1.11109	0.00331473	0.0224471			C_02028_Aliphatic_sulfonates_import_ATP-binding_protein_SsuB		1.91393	0.000417775	0.00307782	1.97984	0.000350804	0.0025645
		B_01915_hypothetical_protein	FlgO family outer membrane protein	1.52282	0.000855501	0.00780722	1.55642	0.00109165	0.0107129			C_02031_Adaptive-response_sensory-kinase_SasA		-2.10723	1.33011e-08	4.22906e-07	-2.03452	2.52227e-07	5.09258e-06
		B_01920_Flagellar_filament_33_kDa_core_protein		-1.12723	7.76172e-06	0.000219354	-1.0917	0.000179551	0.00301334			C_02033_hypothetical_protein	4Fe-4S binding protein	3.63167	1.26922e-06	2.349e-05	3.68638	8.8192e-07	1.51595e-05
		B_01922_hypothetical_protein	motility associated factor glycosyltransferase family protein	1.22129	3.39881e-06	0.00011587	1.25379	6.46389e-06	0.000241457			C_02034_hypothetical_protein	TlpA family protein disulfate reductase	4.35555	1.6998e-05	0.000193372	4.39338	6.16986e-06	7.89553e-05
		B_01933_hypothetical_protein		2.56089	0.00286942	0.0188759	2.57878	0.00359062	0.0236246			C_02036_hypothetical_protein	c-type cytochrome	2.22609	0.000181412	0.00156453	2.28029	0.000563927	0.0038155
		B_01967_tRNA/tmRNA_(uracil-C(5))-methyltransferase		1.34285	4.60571e-06	0.000149159	1.37715	6.78128e-06	0.0002429			C_02037_hypothetical_protein	Winged helix turn helix domain containing protein	4.68195	6.08899e-10	2.60357e-08	4.71905	5.3928e-11	3.61034e-09
		B_01988_hypothetical_protein	Sulfite exporter TauE/SafE family protein	1.48768	2.98948e-06	0.000106703	1.52174	5.10783e-06	0.000203961			C_02039_hypothetical_protein	DUF 1007 family protein	1.1959	0.0066323	0.0275052	1.26289	0.00363209	0.0168001
		B_01994_hypothetical_protein	MAG hypotetical protein DI567 07880	1.52946	0.00115155	0.0100406	1.55384	0.000184686	0.00305523			C_02055_hypothetical_protein		3.79138	3.23163e-07	7.00497e-06	3.83122	6.73549e-09	2.31555e-07
		B_02008_hypothetical_protein	Helix-turn-helix domain containg protein	-1.04115	0.000115705	0.00169228	-1.00867	0.000576945	0.00706987			C_02056_hypothetical_protein		5.13736	0.000641118	0.00444126	5.09477	1.65356e-06	2.5967e-05
		B_02031_hypothetical_protein	Tetratricopeptide repeat protein	1.30126	0.00010913	0.0016384	1.33499	0.000200337	0.00324462			C_02057_hypothetical_protein		6.37255	3.60352e-05	0.000388554	6.0582	6.58494e-10	2.88829e-08
		B_02047_Ribosome_maturation_factor_RimM		1.2991	0.000178147	0.00244763	1.32992	0.000221625	0.00353988			C_02058_hypothetical_protein		4.47908	5.01079e-06	6.73424e-05	4.43957	2.12682e-08	6.21366e-07
		B_02058_hypothetical_protein		2.0741	1.58062e-07	9.68448e-06	2.10543	4.73942e-07	3.22838e-05			C_02059_hypothetical_protein	coiled-cpol domanin containing protein	4.37965	1.43286e-11	9.58461e-10	4.43993	1.0932e-09	4.48566e-08
		B_02082_hypothetical_protein	plasminogen-bining N-terminal domain containing protein	1.08195	0.0105227	0.0476146	1.11849	0.00989515	0.0486157			C_02060_hypothetical_protein	ArdC like ssDNA bining domain containing protein	6.60149	2.43484e-08	7.18857e-07	6.70543	1.02475e-18	1.30348e-15
		B_02092_tRNA-Ser(gct)		4.33287	0.00166646	0.012763	4.15741	9.97343e-07	5.63377e-05			C_02061_hypothetical_protein		2.30134	2.79418e-06	4.43593e-05	2.36937	1.61386e-06	2.56604e-05
		B_02096_hypothetical_protein	DUF4857 domain containing protein	2.16575	1.81979e-06	6.95753e-05	2.1953	2.42674e-06	0.000114701			C_02062_hypothetical_protein	DNA adenine methylase	5.01335	1.20616e-13	1.86955e-11	5.07033	1.59674e-11	1.45075e-09
		B_02110_putative_cold_shock_protein_A		2.376	1.95735e-10	2.95821e-08	2.39949	2.48877e-09	4.94222e-07			C_02063_hypothetical_protein		4.17774	0.000254481	0.00204907	4.1545	4.56597e-07	8.93526e-06
		B_02111_hypothetical_protein		2.63475	9.30347e-09	9.16998e-07	2.65266	4.07299e-08	4.22065e-06			C_02067_hypothetical_protein	DnaJ domain containing protein	3.75218	4.37094e-07	9.03327e-06	3.80184	7.20167e-06	8.98091e-05
		B_02112_Virulence_transcriptional_regulatory_protein_PhoP		1.32315	0.000953118	0.00860844	1.35153	0.00107265	0.0105713			C_02073_hypothetical_protein		3.1344	1.68518e-05	0.000193372	3.16917	1.05663e-07	2.48896e-06
		B_02121_hypothetical_protein	NACHT domain containing protein	1.06351	0.000519638	0.00563645	1.09718	0.000560899	0.0069841			C_02075_hypothetical_protein		2.52118	0.007291	0.0294998	2.55318	0.00052113	0.0035448
		B_02123_hypothetical_protein		3.05778	1.56239e-07	9.68448e-06	3.08663	3.49343e-06	0.000144478			C_02078_hypothetical_protein	Phage replisome organizer N-terminal domain containing protein	4.25644	1.62049e-08	5.0235e-07	4.31306	2.43105e-08	6.77483e-07
		B_02125_GTP_3', 8-cyclase		1.34544	0.00187557	0.0138499	1.37228	0.000693113	0.00790763			C_02089_hypothetical_protein	Cytochrome c oxidase accessory protein CcoG	3.31684	8.02291e-19	4.9742e-16	3.3826	3.11773e-17	1.98287e-14
		B_02144_hypothetical_protein	lipopolysaccharide kinase InaA family protein	1.30794	0.00125418	0.0106091	1.34174	0.00125482	0.0119595			C_02090_Adaptive-response_sensory-kinase_SasA		1.60743	0.0039186	0.0183361	1.67251	0.00177379	0.00944041
		B_02148_hypothetical_protein	alginate O-acetyltransferase AlgX-related protein	1.2401	0.00140811	0.0116103	1.27512	0.0014427	0.0130011			C_02093_Phosphomannomutase/phosphoglucomutase		1.69661	0.00217962	0.0114556	1.75883	0.00155724	0.00853799
		B_02182_UDP-N-acetylmuramoylalanine--D-glutamate_ligase		1.10582	5.27191e-07	2.39028e-05	1.1393	3.46886e-06	0.000144478			C_02094_Omega-amidase_YafV		2.51506	2.9044e-05	0.000318713	2.58117	1.65886e-05	0.000188399
		B_02190_hypothetical_protein	preprotein translocase subunit SecE	1.14723	0.000135661	0.00197144	1.176	0.000299063	0.00438373			C_02097_hypothetical_protein		-1.23362	0.00187278	0.0102754	-1.15948	0.00398748	0.0182449
		B_02227_hypothetical_protein	TIGR03915 family putative DNA repair protein	1.36545	0.00550557	0.0297383	1.40063	0.00713733	0.038264			C_02098_Flavodoxin		-1.29742	0.00398558	0.0185098	-1.21728	0.00926236	0.0356595
		B_02231_hypothetical_protein	sulfite exporter TauE/SafE family protein	2.07101	4.88031e-13	1.58052e-10	2.10607	2.51748e-12	9.71746e-10			C_02099_Ferric_uptake_regulation_protein		-1.1923	0.00419384	0.0193322	-1.12142	0.00994776	0.0377718
		B_02236_hypothetical_protein		1.39842	3.58673e-05	0.000779233	1.43468	5.88745e-05	0.00125095			C_02109_Ribonuclease_H		1.4152	0.0116251	0.0430302	1.47897	0.0028585	0.0140387
		B_02243_hypothetical_protein		3.53669	2.87334e-07	1.48043e-05	3.55457	2.55925e-06	0.00011622			C_02111_Acetylornithine_aminotransferase		1.28701	0.00132796	0.00787881	1.35949	0.000645913	0.00427917
		B_02244_hypothetical_protein	HAMP domain containing methyl-accepting chemotaxis protein	-1.0855	6.96071e-05	0.00121384	-1.05381	0.000231624	0.00364926			C_02119_Protein_LacX_plasmid		2.84751	7.84098e-09	2.70078e-07	2.90884	5.3998e-09	1.96244e-07
		B_02245_Sulfate_transport_system_permease_protein_CysT		2.25395	0.0085886	0.0410767	2.27572	0.000381245	0.00531905			C_02120_Beta-lactamase_OXA-15		1.66253	0.000882434	0.00561138	1.72652	0.000509521	0.00352234
		B_02254_Spore_protein_SP21		-1.18091	0.000817919	0.00759927	-1.15215	0.00106112	0.0105475			C_02121_ATP-dependent_RNA_helicase_RhlE		2.89642	5.47462e-07	1.11287e-05	2.96632	1.25379e-06	2.04465e-05
		B_02255_HTH-type_transcriptional_activator_RhaR		1.61228	0.000258994	0.00333602	1.64104	0.000301852	0.00439679			C_02122_Ribosomal_protein_S12_methylthiotransferase_accessory_factor_YcaO		1.58908	0.00158283	0.00908659	1.6566	0.000757345	0.00486537
		B_02261_Peroxide_stress_resistance_protein_YaaA		1.12278	0.00325453	0.0207248	1.15328	0.00302239	0.021378			C_02126_Ribonuclease_H		1.70713	0.000971349	0.0059924	1.77515	0.000697225	0.00454375
		B_02268_hypothetical_protein	methyltransferase domain containing protein	1.16265	0.000370847	0.00433355	1.19782	0.000316671	0.00455534			C_02129_DNA_polymerase_IV		-1.22582	0.00564174	0.0240138	-1.14537	0.0126323	0.0450093
		B_02269_Thiamine-phosphate_synthase		1.14432	0.000149185	0.00210063	1.17877	8.01169e-05	0.00156299			C_02135_hypothetical_protein		-1.59318	4.99739e-06	6.73424e-05	-1.52237	4.91386e-05	0.000500034
		B_02273_hypothetical_protein	DUF2156 domain containing protein	1.85361	0.0017613	0.0132654	1.87513	0.00234286	0.0177904			C_02136_hypothetical_protein	TetR/AcrR family transcriptional regualtor	2.26484	0.00182844	0.0101322	2.32385	0.000125081	0.00105367
		B_02279_Peptidyl-tRNA_hydrolase		1.43775	0.00173553	0.0131646	1.45871	0.0023403	0.0177904			C_02145_hypothetical_protein	TIGR03643 family protein	-1.43169	0.000411621	0.00305634	-1.36686	0.00147182	0.00828386
		B_02280_hypothetical_protein	LptF/LptG family permease	2.254	2.11123e-07	1.19654e-05	2.27628	6.97521e-07	4.1422e-05			C_02149_protein_kinase_UbiB		-1.50515	5.42917e-05	0.000551817	-1.43641	0.000255219	0.0019795
		B_02288_hypothetical_protein	ATP-binding protein	2.254	2.11123e-07	1.19654e-05	1.90391	0.00042694	0.00572611			C_02150_hypothetical_protein		-1.88177	1.26196e-05	0.000153415	-1.81884	8.79314e-05	0.000782159
		B_02305_hypothetical_protein		1.89052	0.00328067	0.0208327	1.81126	0.00173104	0.0149593			C_02151_hypothetical_protein	EAL domain containing protein	-1.87514	2.02014e-06	3.29602e-05	-1.80778	1.71584e-05	0.000193146
		B_02306_hypothetical_protein		1.78417	0.00148737	0.0119147	1.49651	0.0075022	0.0393993			C_02152_Transcriptional_regulatory_protein_YpdB		-1.57504	1.68918e-06	2.90915e-05	-1.50844	1.32254e-05	0.000154336
		B_02307_hypothetical_protein		1.46393	0.0053181	0.0294771	2.91462	2.52819e-06	0.00011622			C_02154_hypothetical_protein	Phytoene desaturase family protein	-1.79227	6.99975e-08	1.80827e-06	-1.72763	2.09626e-06	3.21258e-05
		B_02314_hypothetical_protein	methyl-accepting chemotaxis protein, partial	2.91678	6.3351e-05	0.00114893	-1.16147	0.000199247	0.00324462			C_02155_Deoxyribodipyrimidine_photo-lyase		-1.60307	7.37914e-06	9.43313e-05	-1.53901	5.39351e-05	0.0005402
		B_02315_Cysteine_synthase		-1.19499	9.20541e-05	0.00145812	-1.08331	0.000732023	0.00807317			C_02156_hypothetical_protein	YbgA family protein	-1.30839	0.000591839	0.00414622	-1.24641	0.00178759	0.00947422
		B_00569_Acetate_kinase		-1.11369	0.000376109	0.00437251						C_02159_Glucose-6-phosphate_isomerase		-1.28361	0.000102166	0.000967068	-1.21587	0.000581437	0.00391316
		B_00574_Cation/acetate_symporter_ActP		-1.06032	0.00537234	0.0296329						C_02161_Phosphomannomutase/phosphoglucomutase		-1.13694	0.00101952	0.00619709	-1.06692	0.00303269	0.0145569
		B_00632_Thiol_peroxidase		-1.01378	2.77026e-07	1.4605e-05						C_02162_hypothetical_protein	cytochrome b/b6 domain containing protein	2.20034	0.000358434	0.00276061	2.25974	5.62722e-05	0.000554871
		B_01195_hypothetical_protein		-1.0081	0.00284204	0.0188389						C_02170_Ion-translocating_oxidoreductase_complex_subunit_B		-1.35091	0.000354658	0.0027486	-1.27643	0.00112936	0.00662002
		B_01211_Pyruvate_kinase		-1.02459	1.14936e-05	0.000299493						C_02171_Chaperone_protein_TorD		-1.67693	8.79048e-06	0.000111227	-1.60095	5.51512e-05	0.000548065
		B_01314_hypothetical_protein	Crp/Fnr family transcriptional regulator	1.64475	0.0082653	0.040123						C_00087_hypothetical_protein	OmpA family protein	-1.00557	0.00402818	0.0186378
		B_01359_hypothetical_protein		1.16758	0.0107438	0.0480136						C_00122_hypothetical_protein	2Fe-2S iron sulfur cluster binding protein	-1.03166	0.00546999	0.023676
		B_01507_hypothetical_protein	KCU-star family protein	-1.00154	9.34873e-05	0.00146163						C_00165_Putative_4-hydroxy-4-methyl-2-oxoglutarate_aldolase		-1.26029	0.00642852	0.0268396
		B_02016_Flagellum-specific_ATP_synthase		-1.00289	4.53517e-05	0.000909844						C_00227_Chemotaxis_protein_CheW		-1.04578	0.0032766	0.015871
		B_02135_D-glycero-alpha-D-manno-heptose-1		1.07645	3.91424e-07	1.92904e-05						C_00431_hypothetical_protein	SPOR domain containing protein	-1.04974	0.00428799	0.019693
		B_02295_hypothetical_protein	saccharopine dehydrogenase C-terminal domain containing protein	1.28005	0.0104737	0.0474967						C_01019_Sulfite_reductase_[ferredoxin]		-1.02055	0.00136187	0.00804152
		B_00095_hypothetical_protein	histidine phosphatase family protein				3.86699	0.00196108	0.0159363			C_01022_hypothetical_protein	ester cyclase	-1.14217	0.0125258	0.0454151
		B_00344_hypothetical_protein					5.18628	0.00027895	0.00414134			C_01122_Plasminogen-binding_protein_PgbB		-1.11339	0.0138453	0.0491924
		B_00345_hypothetical_protein					1.01452	0.000708242	0.00800141			C_01523_Dephospho-CoA_kinase		-1.05166	0.00958998	0.036816
		B_00446_Tol-Pal_system_protein_TolR					1.98808	0.00777372	0.0404583			C_01551_hypothetical_protein	membrane protein	-1.09236	0.00836653	0.0330398
		B_00511_hypothetical_protein	YkgJ family cysteine cluster protein				2.71345	0.000727177	0.0080581			C_01928_Vitamin_B12_import_ATP-binding_protein_BtuD		-1.06849	0.00183034	0.0101322
		B_00530_hypothetical_protein	efflux RND transporter periplasmic adaptor subunit				3.51646	3.50516e-05	0.00085452			C_02005_hypothetical_protein	KH Domain containing protein	-1.04241	0.0119561	0.0439927
		B_00533_hypothetical_protein	DUF6597 domain containing transcriptional factor				-3.80352	0.0100948	0.0492199			C_00237_hypothetical_protein					2.38578	0.00208981	0.0108058
		B_00582_tRNA-Asp(gtc)					1.05853	0.00990786	0.0486157			C_00254_hypothetical_protein					2.43265	0.00150028	0.00840685
		B_00678_UDP-2, 3-diacylglucosamine_hydrolase					4.11867	0.00221993	0.0171952			C_00256_hypothetical_protein					2.66831	0.00335582	0.0157513
		B_00686_hypothetical_protein	GIY-YOG nuclease family protein				3.01869	0.00645094	0.0352367			C_00402_UDP-2,3-diacylglucosaminehydrolase					1.35885	0.00920145	0.0355752
		B_00687_hypothetical_protein					2.1291	0.00753988	0.0395076			C_00601_hypothetical_protein	DnaJ domain containing protein				1.46328	0.00593053	0.02466
		B_00702_Putative_aliphatic_sulfonates-binding_protein					4.20372	0.0073179	0.0387259			C_00606_hypothetical_protein	CRP/Fnr family transcriptional regulator				1.3601	0.0142577	0.0490285
		B_00912_tRNA-Leu(tag)					-3.81704	0.00986537	0.0486132			C_00610_hypothetical_protein	SLC13 family permease				1.14111	0.010395	0.0392358
		B_00914_tRNA-Arg(tct)					4.27755	0.00603891	0.0335398			C_00620_Acyl-CoA_dehydrogenase_short-chain_specific					1.01624	0.013359	0.0472019
		B_00915_tRNA-Gly(tcc)					4.89503	0.00072552	0.0080581			C_00640_Polyphenol_oxidase					1.38609	0.00856222	0.0337187
		B_00990_hypothetical_protein					1.53154	0.00766674	0.0399914			C_00846_hypothetical_protein					1.28919	0.010679	0.0398432
		B_00999_hypothetical_protein	phosphate starvation inducible PsiE family protein				3.26094	0.00358683	0.0236246			C_01030_Protein_DedA					1.39241	0.00906939	0.0352791
		B_01349_tRNA-Ser(tga)					1.00266	0.00573539	0.0325327			C_01109_hypothetical_protein					2.04428	0.00151548	0.00843829
		B_01382_Virulence_protein					1.95688	0.00439823	0.0273826			C_01111_hypothetical_protein					3.47586	0.00126536	0.00728295
		B_01420_hypothetical_protein	dihydroneopterin aldolase				1.01967	0.00780223	0.0405156			C_01115_tRNA-Cys(gca)					-5.2949	0.00221852	0.0113332
		B_01530_hypothetical_protein	ankyrin repeat domain containing protein				1.00307	0.000536528	0.00671675			C_01291_hypothetical_protein	Type-III-B CRISPR module RAMP protein Cmr6				2.41312	7.49634e-07	1.32435e-05
		B_01558_hypothetical_protein	O-antigen ligase family protein				1.00307	0.000536528	0.00671675			C_01292_hypothetical_protein	Type-III-B CRISPR module associated protein Cmr5				1.37608	0.0125323	0.0447782
		B_01598_hypothetical_protein					1.16495	0.00529007	0.0307834			C_01354_ADP-heptose--LPS_heptosyltransferase_2					1.03027	0.00670153	0.0277666
		B_01678_hypothetical_protein					1.48298	0.00716546	0.0383261			C_01355_hypothetical_protein					1.19839	0.0121957	0.0438219
		B_01785_tRNA-Phe(gaa)					4.48391	0.00422249	0.0266466			C_01361_hypothetical_protein	glycosyltransferase				1.06782	0.0105859	0.0397207
		B_01828_hypothetical_protein	PLDc N-terminal domain containing protein				3.25026	0.00013572	0.00239944			C_01363_hypothetical_protein	WavQ				1.01022	0.0098116	0.0373663
		B_01832_hypothetical_protein					1.19174	0.00949183	0.0471054			C_01405_hypothetical_protein					2.2229	0.00450784	0.0200268
		B_01927_hypothetical_protein					1.14571	0.00875116	0.0446425			C_01415_hypothetical_protein	DUF411 domain containing protein				1.91254	0.00973761	0.0371959
		B_01983_Cyclic_di-GMP_phosphodiesterase_CdpA					1.00577	0.00305225	0.0214212			C_01421_hypothetical_protein					-4.81783	0.0091332	0.035419
		B_02106_hypothetical_protein					3.68876	0.00148552	0.0132326			C_01427_hypothetical_protein					3.44252	0.00299415	0.0145348
		B_02115_tRNA-Met(cat)					4.20226	0.00802649	0.0414941			C_01437_GTPase_Der					1.08512	0.0119732	0.043267
		B_02124_tRNA-Asn(gtt)					5.50656	4.76983e-05	0.00110469			C_01438_hypothetical_protein					1.31716	0.0090374	0.0352625
		B_02135_D-glycero-alpha-D-manno-heptose-1, 7-bisphosphate_7-phosphatase					1.10914	3.94125e-06	0.000160139			C_01546_hypothetical_protein					2.43596	0.00400524	0.0182604
		B_02185_tRNA-Tyr(gta)					2.71153	0.000654912	0.00766048			C_01558_hypothetical_protein	MlaE family ABC transporter permease				1.10668	0.0143556	0.0492191
		B_02186_tRNA-Gly(tcc)					4.81502	0.00097884	0.0100309			C_01740_hypothetical_protein					1.20558	0.00899448	0.035203
		B_02235_hypothetical_protein	Helix-turn-helix domain containg protein				1.14401	0.00482009	0.0291471			C_01918_hypothetical_protein	alpha E domain containing protein				1.0223	0.00766264	0.0309425
		B_02266_Ribosome-recycling_factor					1.01777	0.00469758	0.0284806			C_01967_hypothetical_protein	permease				1.02176	0.00239376	0.0121309
		B_02301_16S_ribosomal_RNA					3.30394	0.00733036	0.0387259			C_02035_hypothetical_protein	c-type cytochrome				2.42951	0.00424598	0.0191521
		B_02304_23S_ribosomal_RNA					3.72361	0.00213436	0.0168136			C_02074_hypothetical_protein	type IV secretory system conjugative DNA transfer family protein				3.29112	0.000154139	0.00124092
		BZe363	Identification	Deseq2			EdgeR					C_02079_hypothetical_protein					3.26678	0.0057236	0.0241074
				Log2 Fold Change[FC]	p-value	padj [FDR]	Log2 Fold Change[FC]	p-value	padj [FDR]			C_02085_Hydroxymethylpyrimidine/phosphomethylpyrimidine_kinase					1.16483	0.00953789	0.0365428
	Disinfectant D- Control	B_00016_hypothetical_protein	SDR family NAD(P)-dependent oxidoreductase	1.11896	5.60105e-05	0.00536021	1.16651	3.41841e-05	0.00416686			C_02108_Endonuclease_III					1.5034	0.00772951	0.0311137
		B_00018_Outer_membrane_lipoprotein_Blc		1.04583	6.17208e-05	0.00536021	1.10007	1.81895e-05	0.00263294			C_02175_16S_ribosomal_RNA	Jag N-terminal domain containing protein				-1.8146	0.00190257	0.0100003
		B_00024_hypothetical_protein	DNA polymerase II subunit delta	2.06318	6.08055e-05	0.00536021	2.09358	7.28817e-05	0.00582048			C_02177_tRNA-Ala(tgc)					3.94818	0.0109676	0.0406729
		B_00058_hypothetical_protein	YchJ family protein	1.07529	0.00202025	0.0383881	1.11893	0.00174904	0.0364935			C_02178_23S_ribosomal_RNA					-1.92586	0.00171086	0.0092889
		B_00071_hypothetical_protein	ArS family sensor histidine kinase	1.31475	0.000743754	0.0199928	1.35756	0.0011388	0.0269748
		B_00077_hypothetical_protein		2.44332	1.15901e-08	2.61705e-05	2.47828	1.49045e-07	0.000200826
		B_00084_hypothetical_protein		1.36223	0.00219648	0.0398441	1.40115	0.000260422	0.0118753
		B_00143_hypothetical_protein	Sensor histidine kinase	1.25776	0.000993728	0.0246576	1.30104	0.000354519	0.0154918
		B_00206_Regulator_of_RpoS		2.13101	0.000369853	0.0157571	2.16597	0.000712745	0.0198882
		B_00234_hypothetical_protein	Cell division protein FtsX	1.54514	9.02776e-07	0.000893031	1.59203	1.30612e-06	0.0006908
		B_00275_hypothetical_protein		1.88672	6.55419e-05	0.00548125	1.92041	1.77068e-05	0.00263294
		B_00323_hypothetical_protein	M48 family metallopeptidase	1.29502	0.000480466	0.0166906	1.33647	0.000448301	0.0171106
		B_00330_hypothetical_protein		1.24337	0.00251909	0.0423043	1.28463	0.0010128	0.0255057
		B_00352_Transcriptional_activator_protein_CzcR		1.71589	1.53597e-05	0.00272654	1.75293	4.11672e-05	0.00458555
		B_00403_putative_tautomerase		-1.09583	8.11408e-05	0.0057255	-1.0478	0.000184614	0.0106892
		B_00407_hypothetical_protein	AraC family transcriptional regulator	2.0128	3.10911e-05	0.00389618	2.04716	7.01351e-06	0.00203041
		B_00480_hypothetical_protein		1.14248	0.000533523	0.0172099	1.18356	0.00069486	0.0198678
		B_00483_hypothetical_protein	ArS family sensor histidine kinase	2.08189	6.69413e-06	0.00158031	2.11944	2.58491e-05	0.00352156
		B_00523_Cyclic_di-GMP_phosphodiesterase		1.55935	1.18649e-06	0.000893031	1.60411	1.23343e-06	0.0006908
		B_00530_hypothetical_protein	efflux RND transporter periplasmic adaptor subunit	1.73282	0.00158001	0.0349772	1.76477	0.00251254	0.0441915
		B_00580_Transcriptional_regulatory_protein_QseB		1.13836	0.000456156	0.016126	1.17894	0.000522972	0.0182056
		B_00581_Adaptive-response_sensory-kinase_SasA		1.04529	0.000565614	0.0177383	1.09026	0.000480549	0.0173618
		B_00635_hypothetical_protein	NnrS family protein	1.39165	0.000396334	0.0158996	1.43431	0.000422727	0.0168799
		B_00637_Protein-methionine-sulfoxide_reductase_heme-binding_subunit_MsrQ		1.43887	0.0028647	0.0452342	1.47611	0.000604603	0.0185605
		B_00660_hypothetical_protein	DMT family transporter	1.11956	0.000201292	0.0105901	1.16463	0.000215352	0.0113159
		B_00743_Beta_sliding_clamp		2.02096	5.85514e-06	0.00158031	2.058	1.26492e-05	0.00244129
		B_00752_hypothetical_protein	TOBE domain containing protein	1.32381	0.00214511	0.0398441	1.36294	0.000989647	0.0254669
		B_00775_Transcriptional_regulatory_protein_HprR		1.09884	0.000154126	0.00893296	1.14383	0.000236198	0.0115
		B_00836_hypothetical_protein	phosphate starvation inducible PsiE family protein	1.54733	0.000354082	0.0153753	1.58312	0.000571851	0.0185605
		B_00856_hypothetical_protein	DoxX family protein	1.19084	0.000449444	0.016126	1.23077	0.0006029	0.0185605
		B_00860_hypothetical_protein		1.79415	4.32483e-05	0.00465022	1.83982	5.50541e-06	0.0018215
		B_00891_hypothetical_protein		1.38725	0.00308407	0.0479608	1.42343	0.00193777	0.0383579
		B_00941_hypothetical_protein		1.27874	0.00039417	0.0158996	1.31942	0.000534533	0.0182056
		B_00947_hypothetical_protein		1.10168	0.00107815	0.0258986	1.14277	0.00120007	0.0274501
		B_01066_Lipopolysaccharide_assembly_protein_B		1.96014	1.02222e-05	0.00209833	1.99323	4.58607e-05	0.00458555
		B_01114_hypothetical_protein	Pentapeptide repeat containing protein	1.18938	0.000221956	0.0111488	1.23658	0.000148311	0.00903918
		B_01115_putative_protein_YqjZ		1.04359	0.002685	0.043607	1.08433	0.0028451	0.0474047
		B_01125_Intermembrane_transport_protein_PqiA		1.01878	0.00317336	0.0484152	1.07624	0.000562582	0.0185605
		B_01164_NADH-quinone_oxidoreductase_subunit_11		1.02521	0.000301744	0.0136268	1.07153	0.0003747	0.0159965
		B_01204_hypothetical_protein	Aminotransferase class IV family protein	1.14047	3.78025e-06	0.00155967	1.19089	9.22374e-06	0.00234231
		B_01219_hypothetical_protein		1.34084	0.000118837	0.0074537	1.38379	0.000127234	0.00797891
		B_01252_Nickel_transport_system_permease_protein_NikB		1.0275	4.78211e-05	0.00490818	1.07725	6.34286e-05	0.00544076
		B_01255_tRNA(Ile)-lysidine_synthase		1.00226	0.00124142	0.0295067	1.05487	0.000635427	0.0188837
		B_01271_hypothetical_protein	Ankyrin repeat domain-containing protein	1.12628	0.000900681	0.0231107	1.16765	0.00107679	0.0268155
		B_01280_hypothetical_protein	MerR family trnascriptional regulator	2.24416	0.00190997	0.0376379	2.26113	0.000238341	0.0115
		B_01314_hypothetical_protein	Crp/Fnr family transcriptional regulator	2.01938	3.27845e-05	0.00389618	2.05105	0.000115636	0.00787688
		B_01335_hypothetical_protein		1.14796	2.50412e-05	0.00332607	1.19725	1.71361e-05	0.00263294
		B_01344_hypothetical_protein	ABC transporter permease	1.12761	0.0021933	0.0398441	1.17417	0.00148296	0.0320984
		B_01354_Adaptive-response_sensory-kinase_SasA		1.19068	0.000225811	0.0111488	1.23843	0.000193682	0.0109407
		B_01358_hypothetical_protein	Cysteine-rich small domain containing protein	2.3057	0.000154289	0.00893296	2.32893	4.75187e-05	0.00458555
		B_01359_hypothetical_protein		1.39696	0.000740221	0.0199928	1.43223	0.00120894	0.0274501
		B_01391_hypothetical_protein	16 rRNA (uracil(1498)-N(3))-methyltransferase)	3.26016	4.83512e-06	0.00155967	3.27481	1.73425e-07	0.000200826
		B_01392_hypothetical_protein		2.46718	0.00044901	0.016126	2.48819	0.000483084	0.0173618
		B_01420_hypothetical_protein	Dihydronepeterin aldolase	2.20993	0.000524894	0.0171845	2.26068	1.84644e-06	0.000712725
		B_01450_hypothetical_protein	ArnT family glycolytransferase	1.06097	5.83975e-05	0.00536021	1.10749	8.13444e-05	0.00627978
		B_01566_Kynurenine_formamidase		1.15106	0.00178857	0.0360588	1.19427	0.000745756	0.0203197
		B_01575_hypothetical_protein		1.00875	0.000227124	0.0111488	1.05597	0.000207966	0.0112061
		B_01590_hypothetical_protein	Wzz/FepE/Etk N-terminal domain containing protein	1.34854	0.000648161	0.019514	1.38978	0.000412488	0.016813
		B_01602_hypothetical_protein		1.56253	0.00131815	0.0306844	1.59799	0.000973798	0.0253406
		B_01651_hypothetical_protein	Type II secretion system	2.58482	2.1295e-06	0.0012021	2.62501	1.49137e-06	0.0006908
		B_01669_hypothetical_protein		1.58201	7.7943e-05	0.0057255	1.62526	6.74042e-05	0.00557529
		B_01718_hypothetical_protein	type II toxin-antitoxin system RelE/ParE family toxin	1.35877	0.000174016	0.0095836	1.40643	0.00012747	0.00797891
		B_01759_Regulator_of_RpoS		1.37177	1.7912e-05	0.00288895	1.4243	1.15811e-05	0.00243835
		B_01802_hypothetical_protein	type II toxin-antitoxin system RelE/ParE family toxin	1.26532	0.000720655	0.0198444	1.30576	0.000693906	0.0198678
		B_01815_hypothetical_protein		1.51029	0.00206238	0.038807	1.5439	0.00206403	0.0393436
		B_01915_hypothetical_protein	FlgO family outer membrane protein	1.35378	0.000702176	0.0198444	1.39092	0.00120074	0.0274501
		B_01926_hypothetical_protein	class I SAM-dependent methyltransferase	1.02192	0.00266363	0.043607	1.06163	0.00300284	0.048809
		B_01927_hypothetical_protein		1.46051	0.000692982	0.0198444	1.50237	0.000413792	0.016813
		B_01956_hypothetical_protein		1.13397	0.00235918	0.0405764	1.17266	0.00314638	0.049911
		B_01974_hypothetical_protein	LptF/LptG family permease	1.30342	3.95575e-05	0.00446604	1.34614	5.58794e-05	0.00497757
		B_02058_hypothetical_protein		1.4003	6.99873e-06	0.00158031	1.44493	1.01136e-05	0.00234231
		B_02082_hypothetical_protein	plasminogen-bining N-terminal domain containing protein	1.17051	0.000201672	0.0105901	1.21238	0.000219868	0.0113159
		B_02096_hypothetical_protein	DUF4857 domain containing protein	1.82073	8.57907e-05	0.00587016	1.85648	5.39726e-05	0.00497757
		B_02121_hypothetical_protein	NACHT domain containing protein	1.10834	7.88139e-05	0.0057255	1.15314	9.17766e-05	0.00664233
		B_02143_hypothetical_protein	Polysaccharide deacetylase family protein	1.51739	2.44629e-05	0.00332607	1.55677	4.61914e-05	0.00458555
		B_02144_hypothetical_protein	lipopolysaccharide kinase InaA family protein	1.25048	0.000118488	0.0074537	1.29095	0.00015766	0.00936256
		B_02227_hypothetical_protein	TIGR03915 family putative DNA repair protein	1.21653	0.000238977	0.0113099	1.25915	0.000338008	0.0150543
		B_02243_hypothetical_protein		1.96398	0.00237205	0.0405764	1.98659	0.000728772	0.0200933
		B_02280_hypothetical_protein	LptF/LptG family permease	1.48961	0.000240422	0.0113099	1.5419	8.42525e-05	0.00629448
		B_02295_hypothetical_protein	saccharopine dehydrogenase C-terminal domain containing protein	1.48861	0.00102074	0.0250526	1.52495	0.00187126	0.0373607
		B_02305_hypothetical_protein		1.56538	0.00038848	0.0158996	1.60219	0.000233687	0.0115
		B_00526_hypothetical_protein	Thioredoxin family protein	1.03206	0.00276319	0.0442503
		B_00865_hypothetical_protein	DoxX family protein	1.10241	0.00312234	0.0479608
		B_00996_Potassium-transporting_ATPase_KdpC_subunit		-1.00014	0.00167633	0.0352539
		B_01265_hypothetical_protein	Flagellar biosynthetic protein FliQ	1.20543	0.00266589	0.043607
		B_00068_Regulator_of_RpoS					2.00294	0.000485702	0.0173618
		B_00083_hypothetical_protein	DUF748 domain-containing protein				1.04215	0.00208949	0.0393436
		B_00199_hypothetical_protein	DNAJ domain containing protein				1.10765	0.00307655	0.0491399
		B_00315_Ribosomal_RNA_large_subunit_methyltransferase_K/L					1.45147	0.00201655	0.0392465
		B_00511_hypothetical_protein	YkgJ family cysteine cluster protein				1.88056	0.000609067	0.0185605
		B_00533_hypothetical_protein	DUF6597 domain containing transcriptional factor				3.2536	0.000100891	0.00708072
		B_00595_hypothetical_protein					1.02565	0.000379882	0.0159965
		B_00867_hypothetical_protein	Two-component response regulator				1.00473	2.8416e-05	0.00365619
		B_00902_hypothetical_protein					1.07522	0.00300588	0.048809
		B_00951_hypothetical_protein	Sterol desaturase family protein				1.03565	0.000813927	0.0216673
		B_01124_Intermembrane_transport_protein_PqiA					1.46712	0.00236343	0.0431001
		B_01197_hypothetical_protein	OmpA family protein				1.00091	0.00154466	0.0326006
		B_01313_hypothetical_protein	Nitrous oxide-stimulated promoter family protein				1.04439	0.000450668	0.0171106
		B_01348_tRNA-Cys(gca)					-4.52969	0.00112569	0.0269748
		B_01356_hypothetical_protein					1.24111	0.00277336	0.0466189
		B_01381_hypothetical_protein	PD-(D/E)XK nuclease family protein				1.26267	0.00249408	0.0441915
		B_01778_hypothetical_protein					1.47011	0.00251496	0.0441915
		B_01780_hypothetical_protein					1.77323	0.00288786	0.0477735
		B_01816_hypothetical_protein	PP0621 family protein				1.39873	0.00199164	0.0390902
		B_01828_hypothetical_protein	PLDc N-terminal domain containing protein				3.84759	0.00114142	0.0269748
		B_01924_hypothetical_protein	LicD family protein				1.03428	0.00277781	0.0466189
		B_01933_hypothetical_protein					2.06585	0.00215792	0.0403044
		B_01945_hypothetical_protein					1.00236	0.00253777	0.0441915
		B_02185_tRNA-Tyr(gta)					2.09081	0.00257553	0.0445145
		B_02288_hypothetical_protein	ATP-binding protein				1.79459	0.00217934	0.0403789
		B_02302_tRNA-Ile(gat)					-3.46206	4.18839e-05	0.00458555

## Sheet: Table S9
	Table S9. Differentially Expressed Genes, Venn diagram results Figure 6, unannotated hypotetical proteins were excluded from the analysis.
	Disinfectant F (A)						Disinfectant D (B)				Antibiotics vs Disinfectants (C)
	BZe322	BZe363	DEGs commonly present in BZe327 and BZe363	DEGS are commonly present in BZe322 and BZe363	DEGs commonly present in all the strains		BZe327	BZe363	DEGs commonly present in BZe327 and BZe363		BZe322	BZe363	BZe327	DEGs commonly presente in BZe322 and BZe363
	Fic/DOC family domain	Peptidoglycan-synthase	Cupin domain-containing protein	RNA polymerase sigma factor YlaC	Nucleoside diphosphate kinase		L-lactate transporter	Outer membrane lipoprotein Blc	aminotransferase class IV family protein		_tRNA1_Val___adenine_37__N6__methyltransferase	Peptidoglycan-synthase	putative_cold_shock_protein_A	_Lipid_II_flippase_MurJ
	Cache domain containing protein	Lytic transglycosylase domain containing protein		TonB family protein			Holin-like protein CidA	Regulator of RpoS	thioredoxin family protein		2-oxoglutarate ferredoxin oxidoreductase subunit beta	SDR family NAD(P)-dependent oxidoreductase	50S_ribosomal_protein_L1	DciA family protein
	IS21 family transposase	SDR family NAD(P)-dependent oxidoreductase		Transcriptional activator protein CzcR			Inner membrane protein YohK	Transcriptional activator protein CzcR	DnaJ domain containing protein		Fic/DOC family domain	_Inner_membrane_symporter_YicJ	Amidophosphoribosyltransferase	TonB family protein
	tRNA cytidine 34 2 O methyltransferase	Outer membrane lipoprotein Blc		tRNA sulfurtransferase			Bifunctional uridylyltransferase/uridylyl-removing enzyme	putative tautomerase	CRP/Fnr family transcriptional regulator		_RNA_polymerase_sigma_factor_YlaC	_Outer_membrane_lipoprotein_Blc		Crp/Fnr family transcriptional regulator
	Adaptive response sensory kinase SasA	DNA polymerase II subunit delta		DMT family transporter			Flagellar secretion chaperone FliS	Cyclic di-GMP phosphodiesterase	Nickel transport system permease protein NikB		IS21 family transposase	DNA polymerase II subunit delta		_Transcriptional_activator_protein_CzcR
	Protein CbbY	Sirohydrochlorin chelatase		Transcriptional regulatory protein TcrA			Pantothenate synthetase	Transcriptional regulatory protein QseB	NADH-quinone oxidoreductase subunit 11		_30S_ribosomal_protein_S4	_Regulator_of_RpoS		_Ktr_system_potassium_uptake_protein_B
	Ktr system potassium uptake protein B	Regulator of RpoS		Ribosomal RNA small subunit methyltransferase I			Holo-[acyl-carrier-protein] synthase	Protein-methionine-sulfoxide reductase heme-binding subunit MsrQ	Adaptive-response sensory-kinase SasA		SLC13 family permeasi	ArS family sensor histidine kinase		Helix-turn-helix domain containing protein
	tRNA Leu taa	ArS family sensor histidine kinase		Aerotaxis receptor			Nucleoside-specific channel-forming protein Tsx	Beta sliding clamp	Intermembrane transport protein PqiA		_HTH_type_transcriptional_regulator_CysL	DUF748 domain -containing protein		DMT family transporter
	tRNA Tyr gta	Hemin transport system permease protein HmuU		Protein DedA			Isochorismate synthase MenF	Transcriptional regulatory protein HprR	putative protein YqjZ		_Protein_CbbY	Histidine phosphatase family protein		_Transcriptional_regulatory_protein_TcrA
	D alanyl D alanine carboxypeptidase DacB	Phosphoglycolate phosphatase		tRNA pseudouridine synthase D			putative membrane transporter protein YfcA	Potassium-transporting ATPase KdpC subunit	tRNA-Cys(gca)		Diguanylate cyclase	DCC1-like thiol disulfide oxidoreductase family prtoein		_Ribosomal_RNA_small_subunit_methyltransferase_I
	Low molecular weight protein tyrosine phosphatase YfkJ	TsoY family selenio protein		Bicyclomycin resistance protein			NAD(P)H-quinone oxidoreductase subunit 2 chloroplastic	Lipopolysaccharide assembly protein B	ABC transporter permease		Nickel-dependent hydrogenase large subunit	Sensory histidine kinase		_Acetate_kinase
	ATP dependent DNA helicase PcrA	Sensor histidine kinase					NADH-quinone oxidoreductase subunit M	tRNA(Ile)-lysidine synthase	YkgJ family cysteine cluster protein		EamA family transporter	SLC13 family permease		_tRNA_pseudouridine_synthase_D
	RNA polymerase binding transcription factor DksA	tRNA (cytidine(34)-2'-O)-methyltransferase					NAD(P)H-quinone oxidoreductase subunit 1 chloroplastic	Kynurenine formamidase	PD-(D/E)XK nuclease family protein		ComEC/Rec2 family competence protein	J domain containing protein		_Virulence_transcriptional_regulatory_protein_PhoP
	Multidrug resistance protein MexA	Three component ABC system middle component					Inner membrane protein YjjP	Ribosomal RNA large subunit methyltransferase K/L	M48 family metallopeptidase		DUF3817 domain conteing protein	Type II toxin-antitoxin system antitoxin SocA- domain containing protein		_Cysteine_synthase
	DNA gyrase inhibitor	YbhB/YbcL family Raf kinase inhibitor-like portein					Metal-pseudopaline receptor CntO	tRNA-Tyr(gta)	DoxX family protein		_ATP_synthase_subunit_alpha	Cupin domain containing protein
	L lactate transporter	SLC13 family permease					putative manganese efflux pump MntP	tRNA-Ile(gat)	NnrS family protein		_ATP_synthase_gamma_chain__sodium_ion_specific	Cell division protein FtsX
	Mar family winged helix-turn-helix, transcriptional regualtor	NADP-dependent isopropanol dehydrogenase					Cadmium cobalt and zinc/H(+)-K(+) antiporter	SDR family NAD(P)-dependent oxidoreductase	OmpA family protein		_ATP_synthase_subunit_beta	filamentous hemagglutin N-terminal domain containing protein
	Heat inducible transcription repressor HrcA	DNAJ domain containing protein					Cytochrome c biogenesis protein CcsA	DNA polymerase II subunit delta			Putative membrane protein	M48 family metallopeptidase
	Potassium channel family protein	Type II toxin-antitoxin system antitoxin SocA-domain containing protien					Cytochrome c-552	YchJ family protein			_Phosphate_regulon_transcriptional_regulatory_protein_PhoB	endonuclease/exonuclease/phosphatase family protein
	D glycero beta D manno heptose 1 7 bisphosphate 7 phosphatase	cupin domain-containing protein					Response regulator MprA	ArS family sensor histidine kinase			DUF523 domain-containing protein	_Pesticin_receptor
	Lipid A biosynthesis lauroyltransferase	30S ribosomal protein S11					Putative 4-hydroxy-4-methyl-2-oxoglutarate aldolase	Sensor histidine kinase			_Phosphate_acetyltransferase	AraC family transcriptional regulator
	Flagellar biosynthetic protein FliR	30S ribosomal protein S13					Uroporphyrinogen-III C-methyltransferase	Cell division protein FtsX			GIY-YIG nuclease family protein	_Cytochrome_c-552
	Response regulator	50S ribosomal protein L36					Exodeoxyribonuclease 7 large subunit	AraC family transcriptional regulator			_Citrate_synthase	_Response_regulator_MprA
	Ankyrin repeat domain containing protein	Cell division protein FtsX					Chemotaxis protein CheW	efflux RND transporter periplasmic adaptor subunit			PAS domain S-box protein	ArsS family sensor histidine kinase
	TolC family protein	FecR family protein					3, 5-cyclic adenosine monophosphate phosphodiesterase CpdA	DMT family transporter			_Ubiquinol_cytochrome_c_reductase_iron_sulfur_subunit	_Cyclic_di-GMP_phosphodiesterase
	DUF2325 domain containing protein	Hemolysin transporter protein ShlB					Protein YceI	TOBE domain containing protein			_Cbb3_type_cytochrome_c_oxidase_subunit_CcoP	thioredoxin family protein
		Nickel import ATP-binding protein NikO					Lipoprotein-releasing system ATP-binding protein LolD	phosphate starvation inducible PsiE family protein			cb-type cytochrome c oxidase subunit IV	efflux RND transporter periplasmic adaptor subunit
		Ribosomal RNA large subunit methyltransferase K/L					Indole-3-glycerol phosphate synthase	Pentapeptide repeat containing protein			cyochrome-c oxidase, cbb3-type subunit II	TolC family protein
		M48 family metallopeptidase					3-5 exonuclease DinG	Ankyrin repeat domain-containing protein			_RNA_polymerase_binding_transcription_factor_DksA	quinohemoprotein amine dehydrogenase subunit alpha
		putative protein YqeY					Beta-hexosaminidase	MerR family trnascriptional regulator			Tellurium resistance protein	_Transcriptional_regulatory_protein_QseB
		Fluoroacetyl-CoA thioesterase					Hercynine oxygenase	Cysteine-rich small domain containing protein			AEC family tansporter	Malate dehydrogenase
		Endoribonuclease YbeY					tRNA threonylcarbamoyladenosine biosynthesis protein TsaE	16 rRNA (uracil(1498)-N(3))-methyltransferase)			Nitrous oxide-stimulated promoter family protein	_Protein-methionine-sulfoxide_reductase_heme-binding_subunit_MsrQ
		endonuclease/exonuclease/phosphatase family protein					Tryptophan synthase beta chain	Dihydronepeterin aldolase			_tRNA_Ile__lysidine_synthase	_Transcriptional_regulatory_protein_PhoP
		Lipid II flippase MurJ					Ribosomal RNA small subunit methyltransferase H	ArnT family glycolytransferase			ABC transporter permease	_Threonine_synthase
		beta carotene 15,15'monoxigenase					Cell division protein FtsA	Wzz/FepE/Etk N-terminal domain containing protein			_30S_ribosomal_protein_S19	_Taurine_import_ATP-binding_protein_TauB
		Vitamin B12 transporter BtuB					NAD-dependent protein deacylase sirtuin-5 mitochondrial	Type II secretion system			_50S_ribosomal_protein_L22	ABC transporter substrate-biniding protein
		Cytochrome c biogenesis protein CcsA					Cell division protein FtsZ	type II toxin-antitoxin system RelE/ParE family toxin			_30S_ribosomal_protein_S3	Spy/CpxP family protein refolding chaperone
		Cytochrome c-552					Carbamoyl dehydratase HypE	FlgO family outer membrane protein			_50S_ribosomal_protein_L16	_Transcriptional_regulatory_protein_SrrA
		Chaperone NapD					Hydrogenase maturation factor HypD	class I SAM-dependent methyltransferase			_50S_ribosomal_protein_L14	_Beta_sliding_clamp
		Nitrate reductase cytochrome c-type subunit					3-dehydro-bile acid delta(4, 6)-reductase	LptF/LptG family permease			_50S_ribosomal_protein_L24	_Transcriptional_regulatory_protein_HprR
		C4-dicarboxylate-binding periplasmic protein DctP					Carbamoyltransferase HypF	plasminogen-bining N-terminal domain containing protein			Wzz/FepE/Etk N-terminal domain-containing protein	phosphate-starvation inducible PsiE family protein
		Siroheme synthase					Quinone-reactive Ni/Fe-hydrogenase B-type cytochrome subunit	DUF4857 domain containing protein			Phytoene desaturase family protein	HDOD domain contaning protein
		Anthranilate phosphoribosyltransferase					Quinone-reactive Ni/Fe-hydrogenase large chain	NACHT domain containing protein			_Cell_shape_determining_protein_MreB	_Peroxide_operon_regulator
		Long-chain-aldehyde dehydrogenase					Quinone-reactive Ni/Fe-hydrogenase small chain	Polysaccharide deacetylase family protein			_Multidrug_resistance_protein_MdtL	_Potassium-transporting_ATPase_KdpC_subunit
		Tol-Pal system protein TolQ					Periplasmic [NiFe] hydrogenase small subunit	lipopolysaccharide kinase InaA family protein			_16S/23S_rRNA__cytidine_2__O__methyltransferase_TlyA	_Type_II_secretion_system_protein_F
		D-cysteine desylhydrase					Ferric-anguibactin receptor FatA	TIGR03915 family putative DNA repair protein			Cytochrome c oxidase accessory protein CCoG	_2, 3-bisphosphoglycerate-dependent_phosphoglycerate_mutase
		DUF3015 family protein					Glutathione-regulated potassium-efflux system protein KefC	saccharopine dehydrogenase C-terminal domain containing protein			_Vitamin_B12_import_ATP_binding_protein_BtuD	_Lipopolysaccharide_assembly_protein_B
		Cyclic di-GMP phosphodiesterase					Sulfite reductase [ferredoxin]	Flagellar biosynthetic protein FliQ			DUF6471 domain containing protein	AbrB/MazE/SpoVT family DNA-binding domain-containing protein
		Tolc family protein					Protein YhgF	DUF748 domain-containing protein			_Sulfate_adenylyltransferase_subunit_2	_putative_protein_YqjZ
		TetR/AcR					L-threonine ammonia-lyase	DUF6597 domain containing transcriptional factor			_IS21_family_transposase_IS408	_Nucleoside_diphosphate_kinase
		Outer membrane porin F					D-3-phosphoglycerate dehydrogenase	Two-component response regulator			Transposase partial	aminotransferase class IV family protein
		Opr family porin					30S ribosomal protein S1	Sterol desaturase family protein			_D_aminoacyl_tRNA_deacylase	Flagellar biosynthetic protein FliQ
		Transcriptional regulatory protein QseB					Virulence protein	Nitrous oxide-stimulated promoter family protein			DCC1-like thiol disulfide oxidoreductase family protein	Ankyrin repeat domain-containing protein
		DUF523 domain containing protein					Inner membrane transport protein YnfM	PP0621 family protein			mercuric transporter MerT family protein	MerR family trnascriptional regulator
		Cytochrome c-553					Plasminogen-binding protein PgbB	PLDc N-terminal domain containing protein			lysophospholipid acyltransferase family protein	_Ferric-anguibactin_receptor_FatA
		Arsenic resistance protein					Arginine--tRNA ligase	LicD family protein			_tRNA_Ser_tga_	_Ribosomal_silencing_factor_RsfS
		Protein-methionine-sulfoxide reductase heme-binding subunit MsrQ					putative nicotinate-nucleotide adenylyltransferase	ATP-binding protein			_tRNA_Asn_gtt_	_RNA_polymerase-binding_transcription_factor_DksA
		Transcriptional regulatory protein PhoP					Cytochrome c551 peroxidase				_tRNA_Met_cat_	_tRNA-Leu(taa)
		PAS domain S-box protein					Phosphoglycolate phosphatase					cysteine-rich small domain containing protein
		Threonine synthase					Bicyclomycin resistance protein					_Cbb3-type_cytochrome_c_oxidase_subunit_CcoP
		Putative aliphatic sulfonates transport permease protein SsuC					Multidrug resistance protein MexB					DUF 4006 family protein
		GTP-binding protein TypA/BipA					Antibiotic efflux pump outer membrane protein ArpC					16S rRNA (uracil(1498)-N(3))-methyltransferase)
		Spy/CpxP family protein refolding chaperone					FhuE receptor					dihydroneopterin aldolase
		Exoenzyme S synthesis regulatory protein ExsA					Protein FecR					_Thiamine-phosphate_synthase
		Beta sliding clamp					O-acetyl-L-homoserine sulfhydrylase					_ADP-L-glycero-D-manno-heptose-6-epimerase
		Inner membrane protein YqaA					HTH-type transcriptional regulator CymR					Wzz/FepE/Etk N-terminal domain containing protein
		Molybdate-binding protein ModA					Intermembrane transport protein YebT					Type II secretion system
		RNA binding protein					2-isopropylmalate synthase					ZapB
		Adaptive-response sensory-kinase SasA					HTH-type transcriptional activator RhaS					TarB
		30S ribosomal protein S20					Chaperone protein HtpG					TetR/AcrR family transcriptional regulator
		Peptide chain release factor RF1					Cell division coordinator CpoB					type II toxin-antitoxin system RelE/ParE family toxin
		DUF1653 domain containing protein					DNA primase					RhuM family protein
		Protein SphX					CRISPR-associated endonuclease Cas2					DUF 2589 domain contaning protein
		AAA family ATPase					CRISPR-associated endonuclease Cas1					response regulator transcription factor
		DUF2116 family Zn-ribbon domain containing protein					Bis(5-nucleosyl)-tetraphosphatase symmetrical					_Ktr_system_potassium_uptake_protein_A
		YceI family protein					Peptidoglycan O-acetyltransferase					_Adaptive-response_sensory-kinase_SasA
		Secretory immunoglobulin A-binding protein EsiB					dTDP-4-amino-4, 6-dideoxy-D-glucose acyltransferase					Class II aldolase and adducin N-terminal domain-containing protein
		DUF1007 family protein					Type 3 secretion system secretin					YniB family protein
		4Fe-4S binding protein					IMPACT family member YigZ					FlgO family outer membrane protein
		methyl-accepting chemotaxis protein					putative cold shock protein A					class I SAM-dependent methyltransferase
		Rad5/Rad22 family DNA repair protein					50S ribosomal protein L10					DUF4857 domain containing protein
		DUF2958 domain containing protein					50S ribosomal protein L1					lipopolysaccharide kinase InaA family protein
		Helix-turn-helix domain containg protein					Transcription termination/antitermination protein NusG					radical SAM/SPASM domain-containing protein
		Potassium-transporting ATPase KdpC subunit					UDP-N-acetylmuramoylalanine--D-glutamate ligase					TIGR03915 family putative DNA repair protein
		IS630 family transposase ISPa47					Phospho-N-acetylmuramoyl-pentapeptide-transferase					LptF/LptG family permease
		Tyrosine recombinase XerC					Penicillin-binding protein PbpB					_30S_ribosomal_protein_S13
		transfer-messenger RNA SsrA					Divalent-cation tolerance protein CutA					_tRNA-Val(tac)
		Carboxynorspermidine synthase					Bifunctional NAD(P)H-hydrate repair enzyme Nnr					arsenic resistance protein
		GspE/pulE family protein					tRNA N6-adenosine threonylcarbamoyltransferase					_UDP-2,3.diacylglucosamine_hydrolase
		Type II secretion system protein F					Dephospho-CoA kinase					_Putative_aliphatic_sulfonates_transport_permease_protein_SsuC
		Peptide methionine sulfoxide reductase MsrA 1					Polyamine aminopropyltransferase					30S ribosomal portein S20
		2, 3-bisphosphoglycerate-dependent phosphoglycerate mutase					tRNA 5-methylaminomethyl-2-thiouridine biosynthesis bifunctional protein MnmC					_tRNA-Arg(tcg)
		M15 family metallopeptidase					putative ribonucleotide transport ATP-binding protein mkl					_tRNA-Gly(tcc)
		Lipopolysaccharide assembly protein B					2, 3, 4, 5-tetrahydropyridine-2, 6-dicarboxylate N-acetyltransferase					_2,3-bisphosphoglycerate-dependent_phosphoglycerate_mutase
		GTPase Obg					Molybdenum transport system permease protein ModB					pentapeptide repeat containing protein
		Peptidoglycan-associated lipoprotein					Sulfate/thiosulfate import ATP-binding protein CysA					_tRNA-Ser(tga)
		Pesticin receptor					Release factor glutamine methyltransferase					_Protein_DedA
		Endoribonuclease MazF					Inner membrane protein YqaA					DUF3817 domain containing protein
		2-isopropylmalate synthase					Crossover junction endodeoxyribonuclease RuvC					_Ferric-pseudobactin_358_receptor
		outer membrane beta-barrel protein					HTH-type transcriptional activator RhaR					_tRNA-Tyr(gta)
		DUF1624 domain containing protein					Trans-aconitate 2-methyltransferase					_KDP_operon_transcriptional_regulatory_protein_KdpE
		class I SAM-dependent methyltransferase					putative phosphatidylethanolamine transferase Mcr-1					plasminogen-bining N-terminal domain containing protein
		DUF1266 domain containg protein					Ferric-pseudobactin BN7/BN8 receptor					_putative_cold_shock_protein_A
		Peroxyureidoacrylate/ureidoacrylate amidohydrolase RutB					Putative sulfur carrier protein YedF					_tRNA-Asn(gtt)
		Transcription termination/antitermination protein NusA					Sulfate-binding protein					Sulfite exporter TauE/SafE family protein
		divergent polysaccharide deacetylase family protein					Sulfur carrier protein CysO
		Nucleoside-specific channel-forming protein Tsx					Cyclic di-GMP phosphodiesterase CdpA
		tRNA(Ile)-lysidine synthase					Sulfate transport system permease protein CysT
		Flagellar biosynthetic protein FliQ					Sulfate transport system permease protein CysW
		MerR family trnascriptional regulator					Vitamin B12 import ATP-binding protein BtuD
		DNA protection during starvation protein					putative 3-phenylpropionic acid transporter
		Sulfoacetaldehyde dehydrogenase					Arsenical pump membrane protein
		Tellurium resistance protein TerC					Iron-sulfur cluster carrier protein
		RNA polymerase-binding transcription factor DksA					3-oxoadipate enol-lactonase 2
		ABC transporter permease					Putative transporter AraJ
		DUF2846 domain containing protein					Colicin I receptor
		Cystein-rich small domain containing protein					Aliphatic sulfonates import ATP-binding protein SsuB
		tRNA pseudouridine synthase B					Phosphomannomutase/phosphoglucomutase
		cytochrome-c oxidase, cbb3-type subunit II					Omega-amidase YafV
		Cbb3-type cytochrome c oxidase subunit CcoP					Flavodoxin
		DUF4006 family protein					Ferric uptake regulation protein
		PD-(D/E)XK nuclease family protein					Ribonuclease H
		16S rRNA (uracil(1498)-N(3))-methyltransferase)					Acetylornithine aminotransferase
		3-oxoacyl-[acyl-carrier-protein] reductase FabG					Protein LacX plasmid
		Porin					Beta-lactamase OXA-15
		Thiamine-phosphate synthase					ATP-dependent RNA helicase RhlE
		2-aminoadipate transaminase					Ribosomal protein S12 methylthiotransferase accessory factor YcaO
		pepSY-associated TM helix domain containing protein					DNA polymerase IV
		histidine kinase dimerization/phosphoacceptor domain containing protein					protein kinase UbiB
		DedA family protein					Transcriptional regulatory protein YpdB
		ADP-L-glycero-D-manno-heptose-6-epimerase					Deoxyribodipyrimidine photo-lyase
		Wzz/FepE/Etk N-terminal domain containing protein					Glucose-6-phosphate isomerase
		EamA family transporter					Ion-translocating oxidoreductase complex subunit B
		Type II secretion system					Chaperone protein TorD
		ZapB					UDP-2, 3-diacylglucosamine hydrolase
		TarB					Acyl-CoA dehydrogenase short-chain specific
		Protein FecR					Polyphenol oxidase
		MlaA family lipoprotein					Bis(5-nucleosyl)-tetraphosphatase PrpE [asymmetrical]
		ABC transporter substrate binding protein					Protein DedA
		Glutathione-regulated potassium-efflux system protein KefC					ADP-heptose--LPS heptosyltransferase 2
		sigma-70 family RNA polymerase sigma factor					GTPase Der
		Endonuclease III					hypothetical protein
		Ribonuclease H					Hydroxymethylpyrimidine/phosphomethylpyrimidine kinase
		type II toxin-antitoxin system RelE/ParE family toxin					Endonuclease III
		RhuM family protein					16S ribosomal RNA
		ATP-dependent RNA helicase RhlE					tRNA-Ala(tgc)
		DUF2589 domain containing protein					23S ribosomal RNA
		UvrD helicase domain containing protein					HAMP domain containing methyl accepting chemotaxis protein
		Catalase-peroxidase					DEAD/DEAH box helicase
		PP0621 family protein					LD-transpeptidase
		7-carboxy-7-deazaguanine synthase					DUF4878 domain-containing protein
		Protein YrdA					threonine/serine exporter family protein
		YniB family protein					metal/formaldehyde-sensitive transcriptional repressor partial
		FlgO family outer membrane protein					WD40 repeat domain containing protein
		Flagellar filament 33 kDa core protein					DUF659597 domain containing transcriptional factor
		motility associated factor glycosyltransferase family protein					guinohemoprotein amine dehydrogenease subunit alpha
		tRNA/tmRNA (uracil-C(5))-methyltransferase					GIY-YIG nuclease family protein
		Sulfite exporter TauE/SafE family protein					Mytpe II toxin antitoxin system SocA
		MAG hypotetical protein DI567 07880					YeiH family protein
		Tetratricopeptide repeat protein					tetratricopeptide repeat protein
		Ribosome maturation factor RimM					dUTP diphosphatase
		plasminogen-bining N-terminal domain containing protein					SH3 domain containing protein
		tRNA-Ser(gct)					Helix-turn-helix transcriptional regualtor
		DUF4857 domain containing protein					HD domain containing protein
		putative cold shock protein A					ATP binding protein
		Virulence transcriptional regulatory protein PhoP					M28 family peptidase
		NACHT domain containing protein					DUF262 domain containing protein
		GTP 3', 8-cyclase					gamma-glutamylcyclotransferase
		lipopolysaccharide kinase InaA family protein					lipase family protein
		alginate O-acetyltransferase AlgX-related protein					Hydrogenase maturation protease HydD
		UDP-N-acetylmuramoylalanine--D-glutamate ligase					FecR family protein
		preprotein translocase subunit SecE					PepSY-associated TM helix domain-containing protein
		TIGR03915 family putative DNA repair protein					dihydronepoterin aldolase
		sulfite exporter TauE/SafE family protein					tyrosine-type recombinase/integrase
		HAMP domain containing methyl-accepting chemotaxis protein					primase C-terminal domain containing protein
		Sulfate transport system permease protein CysT					ketopantoate reductase family protein
		Spore protein SP21					tellurium resistence protein TerC
		HTH-type transcriptional activator RhaR					TPM domain containing protein
		Peroxide stress resistance protein YaaA					Sensor domain-containing diguantylate cyclase
		methyltransferase domain containing protein					DUF2061 domain containing protein
		DUF2156 domain containing protein					FKBP-type peptidyl-propyl cis-trans isomerase
		Peptidyl-tRNA hydrolase					AEC family transporter
		LptF/LptG family permease					M15 family metallopeptidase
		ATP-binding protein					porin family protein
		methyl-accepting chemotaxis protein, partial					Type-III-B CRISPR associated protein Cas10/Cmr2
		Cysteine synthase					Cmr1 sybynit of the cmrRNA silencing complex
		Acetate kinase					CorA family divalent cation transporter
		Cation/acetate symporter ActP					O-antigen ligase family protein
		Thiol peroxidase					DNAB-like helicase N-terminal domain containing protein
		Pyruvate kinase					type I restriction endonuclease subunit M
		Crp/Fnr family transcriptional regulator					virulence RhuM family protein
		KCU-star family protein					restriction endonuclease subunit S
		Flagellum-specific ATP synthase					P-loop NTPase fold protein
		D-glycero-alpha-D-manno-heptose-1					RNA-binding domain containing protein
		saccharopine dehydrogenase C-terminal domain containing protein					type I restriction endonuclease subunit R
		histidine phosphatase family protein					Site specific integrase
		Tol-Pal system protein TolR					preprotein translocase subunit SecE
		YkgJ family cysteine cluster protein					translation initiation factor SUI1
		efflux RND transporter periplasmic adaptor subunit					AAA family ATPase
		DUF6597 domain containing transcriptional factor					MlaD family protein
		tRNA-Asp(gtc)					ABC-type transport auxiliary lipoprotein family protein
		UDP-2, 3-diacylglucosamine hydrolase					AbrB family transcriptional regulator
		GIY-YOG nuclease family protein					WxcM-like domain containing protein
		Putative aliphatic sulfonates-binding protein					Class I SAM dependent methyltransferase
		tRNA-Leu(tag)					lipopolysaccharide biosynthesis protein
		tRNA-Arg(tct)					MgtC/SapB family protein
		tRNA-Gly(tcc)					timeric intracellular cation channel family protein
		phosphate starvation inducible PsiE family protein					HD-GYP domain containing protein
		Virulence protein					cytochrome b/b6 domain containing protein
		dihydroneopterin aldolase					diheme cytochrome c
		ankyrin repeat domain containing protein					DUF1924 domain containing protein
		O-antigen ligase family protein					phosphatase PAP2 damily protein
		tRNA-Phe(gaa)					Pas domain S-box protein
		PLDc N-terminal domain containing protein					Selenium metabolism membrane protein YedE/FdhT
		Cyclic di-GMP phosphodiesterase CdpA					M14 family metallopeptidase
		tRNA-Met(cat)					DUF2126 domain containing protein
		tRNA-Asn(gtt)					DUF4198 domain containing protein
		D-glycero-alpha-D-manno-heptose-1, 7-bisphosphate 7-phosphatase					Methyl-accepting chemotaxis protein
		tRNA-Tyr(gta)					flagellar hook-lenght control protein FliK
		Ribosome-recycling factor					4Fe-4S binding protein
		16S ribosomal RNA					TlpA family protein disulfate reductase
		23S ribosomal RNA					c-type cytochrome
							Winged helix turn helix domain containing protein
							DUF 1007 family protein
							coiled-cpol domanin containing protein
							ArdC like ssDNA bining domain containing protein
							DNA adenine methylase
							Phage replisome organizer N-terminal domain containing protein
							Cytochrome c oxidase accessory protein CcoG
							TetR/AcrR family transcriptional regualtor
							TIGR03643 family protein
							EAL domain containing protein
							Phytoene desaturase family protein
							YbgA family protein
							2Fe-2S iron sulfur cluster binding protein
							SPOR domain containing protein
							ester cyclase
							membrane protein
							KH Domain containing protein
							SLC13 family permease
							Type-III-B CRISPR module RAMP protein Cmr6
							Type-III-B CRISPR module associated protein Cmr5
							glycosyltransferase
							WavQ
							DUF411 domain containing protein
							MlaE family ABC transporter permease
							alpha E domain containing protein
							permease
							type IV secretory system conjugative DNA transfer family protein
							Jag N-terminal domain containing protein

## Sheet: Table S10
		Table S10. Summary table of values resulting from statistical analysis conducted with Deseq2 and EdgeR. The identification column shows the results for the annotation of the sequence of the hypothetical protein on Blastp or Swiss Mode.
		BZe322	Identification	Deseq2			EdgeR					BZe363	Identification	Deseq2			EdgeR					BZe327	Identification	Deseq2			EdgeR
				Log2 Fold Change[FC]	p-value	padj [FDR]	Log2 Fold Change[FC]	p-value	padj [FDR]					Log2 Fold Change[FC]	p-value	padj [FDR]	Log2 Fold Change[FC]	p-value	padj [FDR]					Log2 Fold Change[FC]	p-value	padj [FDR]	Log2 Fold Change[FC]	p-value	padj [FDR]
	Antibiotics vs Disinfectants	A_00008_tRNA1_Val___adenine_37__N6__methyltransferase		-1.04508	0.0032201	0.0274529	-1.06931	0.0047016	0.0401485		Disinfectants vs Antibiotics	B_00003_hypothetical_protein	Peptidoglycan-synthase	1.60088	4.6298e-05	0.00103506	1.61293	0.000127952	0.00264587		Antibiotics vs Disinfectants	C_01449_putative_cold_shock_protein_A		2.32237	3.16903e-08	3.93277e-05	2.42172	5.967e-08	7.59003e-05
		A_00011_hypothetical_protein	2-oxoglutarate ferredoxin oxidoreductase subunit beta	1.01124	9.40353e-05	0.00344166						B_00016_hypothetical_protein	SDR family NAD(P)-dependent oxidoreductase	1.18972	3.22825e-09	1.82235e-06	1.21164	2.43102e-09	1.87675e-06			C_01450_hypothetical_protein		1.88761	2.95468e-05	0.0183338	1.97729	0.000128935	0.0410013
		A_00033_hypothetical_protein	Fic/DOC family domain	-1.07931	7.54217e-05	0.00313145	-1.11236	0.000228951	0.00699722			B_00017_Inner_membrane_symporter_YicJ		1.61095	3.3148e-10	3.74241e-07	1.62148	4.35448e-09	2.52124e-06			C_01466_50S_ribosomal_protein_L1					1.37746	5.56981e-05	0.0285324
		A_00054_Lipid_II_flippase_MurJ		-1.05312	0.00707659	0.0443353	-1.08214	0.00631436	0.0463107			B_00018_Outer_membrane_lipoprotein_Blc		1.10532	4.64336e-09	2.09694e-06	1.13309	9.62132e-10	1.87675e-06			C_01093_Amidophosphoribosyltransferase					1.06762	6.72933e-05	0.0285324
		A_00090_hypothetical_protein	DciA family protein	-1.14945	0.00264414	0.0247988	-1.16773	0.00504589	0.0414515			B_00024_hypothetical_protein	DNA polymerase II subunit delta	2.53976	3.13868e-07	3.5095e-05	2.53455	1.79307e-06	0.000188761
		A_00141_RNA_polymerase_sigma_factor_YlaC		-3.21603	0.000217486	0.00637143	-3.24678	0.000104855	0.00484339			B_00068_Regulator_of_RpoS		1.78623	0.00302804	0.0174867	1.78708	0.00286981	0.0197225
		A_00142_hypothetical_protein	IS21 family transposase	-3.00123	0.000408583	0.00811779	-3.04013	0.000167328	0.00627445			B_00071_hypothetical_protein	ArS family sensor histidine kinase	1.15179	9.51702e-05	0.00162799	1.15914	0.000181308	0.00328155
		A_00158_hypothetical_protein	TonB family protein	-1.3343	2.82296e-05	0.00174977	-1.36433	7.25231e-05	0.0043082			B_00077_hypothetical_protein		2.05815	8.70026e-07	7.55584e-05	2.06552	5.1996e-06	0.000407386
		A_00172_30S_ribosomal_protein_S4		1.0582	3.13378e-06	0.000651827	1.0141	1.40304e-06	0.000618849			B_00083_hypothetical_protein	DUF748 domain -containing protein	1.00256	0.000107947	0.00177915	1.01486	0.000102806	0.0021844
		A_00185_hypothetical_protein	Crp/Fnr family transcriptional regulator	-1.65854	0.00375646	0.0294847	-1.66006	0.00213984	0.0255101			B_00084_hypothetical_protein		1.73507	0.000244938	0.00314244	1.74618	0.000306169	0.00439967
		A_00189_hypothetical_protein	SLC13 family permeasi	-1.04065	0.00215022	0.0210965	-1.06977	0.00349324	0.0337948			B_00095_hypothetical_protein	Histidine phosphatase family protein	1.13082	0.0101755	0.040883	1.14457	0.00862934	0.0412068
		A_00194_HTH_type_transcriptional_regulator_CysL		-1.0766	0.00829126	0.0491752	-1.0964	0.00509013	0.0414515			B_00134_hypothetical_protein	DCC1-like thiol disulfide oxidoreductase family prtoein	1.1683	0.00440196	0.0222862	1.17772	0.00255669	0.0186237
		A_00231_Transcriptional_activator_protein_CzcR		-1.10872	0.00309719	0.0272973	-1.13171	0.00541643	0.0430735			B_00143_hypothetical_protein	Sensory histidine kinase	1.15467	0.00102691	0.00834086	1.16594	0.00136922	0.0123535
		A_00332_Protein_CbbY		-1.20004	1.35324e-05	0.00123666	-1.23888	2.59167e-05	0.0026793			B_00185_hypothetical_protein	SLC13 family permease	1.18959	0.000272192	0.00332222	1.21343	0.000320879	0.00452755
		A_00338_hypothetical_protein	Diguanylate cyclase	-1.27206	0.000396554	0.00800809	-1.29739	0.000818067	0.0143228			B_00200_hypothetical_protein	J domain containing protein	1.08433	0.00309454	0.0176898	1.09725	0.00365363	0.0226858
		A_00344_hypothetical_protein	Nickel-dependent hydrogenase large subunit	-1.5841	3.75661e-07	0.000177359	-1.62411	5.19597e-07	0.000618849			B_00206_Regulator_of_RpoS		1.65619	0.000557132	0.00559113	1.66065	0.00091858	0.00945525
		A_00426_hypothetical_protein	EamA family transporter	-1.66288	2.23641e-05	0.00150056	-1.68427	2.93877e-05	0.00273361			B_00208_hypothetical_protein	Type II toxin-antitoxin system antitoxin SocA- domain containing protein	1.40377	4.1227e-05	0.000949904	1.42016	7.52547e-05	0.00181552
		A_00449_hypothetical_protein		-1.1155	1.21183e-05	0.00120029	-1.15225	4.48323e-05	0.00339018			B_00209_hypothetical_protein	Cupin domain containing protein	1.03012	0.00370826	0.0197324	1.05836	0.0042086	0.0248018
		A_00477_Ktr_system_potassium_uptake_protein_B		-1.24469	0.00181206	0.019529	-1.26258	0.00292357	0.0309604			B_00228_hypothetical_protein	TonB family protein	1.0223	0.000102327	0.00169892	1.03923	0.000169742	0.00325463
		A_00537_hypothetical_protein	ComEC/Rec2 family competence protein	-1.6449	9.43148e-05	0.00344166	-1.66494	0.000283803	0.00742333			B_00234_hypothetical_protein	Cell division protein FtsX	1.42418	5.70554e-08	1.24857e-05	1.43682	4.06627e-07	8.56135e-05
		A_00553_hypothetical_protein	Helix-turn-helix domain containing protein	-1.17425	4.91512e-05	0.00252701	-1.20428	9.97993e-05	0.00482361			B_00256_hypothetical_protein		1.05504	0.000382116	0.00431409	1.06754	0.000479144	0.00599836
		A_00592_hypothetical_protein	DUF3817 domain conteing protein	-1.64135	0.00613984	0.0405424	-1.66417	0.000441726	0.00993492			B_00275_hypothetical_protein		1.57289	8.22959e-05	0.00148349	1.58576	0.000104825	0.00220705
		A_00642_ATP_synthase_subunit_alpha		1.00377	0.000309885	0.00716178						B_00278_hypothetical_protein	filamentous hemagglutin N-terminal domain containing protein	-1.2755	0.00350684	0.0190806	-1.25118	0.00222079	0.0170876
		A_00643_ATP_synthase_gamma_chain__sodium_ion_specific		1.03112	0.000254561	0.00672631						B_00323_hypothetical_protein	M48 family metallopeptidase	1.82019	1.32219e-06	9.73792e-05	1.83522	3.99625e-06	0.00034279
		A_00644_ATP_synthase_subunit_beta		1.03355	0.000295908	0.00705141						B_00324_hypothetical_protein	DciA family protein	1.0463	2.02796e-06	0.000118159	1.06397	4.40611e-06	0.000364448
		A_00673_hypothetical_protein	DMT family transporter	-1.55706	0.00105603	0.0148415	-1.59361	0.00139856	0.019716			B_00327_hypothetical_protein		1.1706	0.00851174	0.0362632	1.17516	0.00450024	0.0259053
		A_00834_Transcriptional_regulatory_protein_TcrA		-1.25132	0.00149917	0.0178187	-1.28	0.00251882	0.0283335			B_00352_Transcriptional_activator_protein_CzcR		1.47124	2.1424e-05	0.000597227	1.48165	4.56023e-05	0.00127247
		A_00850_hypothetical_protein	Putative membrane protein	-1.0539	1.53702e-05	0.00123666	-1.08671	5.69931e-05	0.00367389			B_00372_hypothetical_protein	endonuclease/exonuclease/phosphatase family protein	1.56092	0.0002715	0.00332222	1.56732	0.000397557	0.00523149
		A_00870_Phosphate_regulon_transcriptional_regulatory_protein_PhoB		-1.09884	0.000323921	0.00725263	-1.12907	0.000652004	0.0124167			B_00373_Lipid_II_flippase_MurJ		1.1334	0.0026269	0.0159023	1.14575	0.00361311	0.0225551
		A_00925_Ribosomal_RNA_small_subunit_methyltransferase_I		-1.41164	0.000960516	0.0142108	-1.44696	0.00132429	0.0190489			B_00406_Pesticin_receptor		-1.2034	0.00271501	0.0162404	-1.19996	0.00521401	0.0283466
		A_00992_hypothetical_protein	DMT family transporter	-1.33535	9.78613e-05	0.00350951	-1.36643	0.000238752	0.00699722			B_00407_hypothetical_protein	AraC family transcriptional regulator	1.60036	0.00022693	0.00301416	1.60875	0.000266073	0.00410817
		A_01036_hypothetical_protein	DUF523 domain-containing protein	-1.02284	0.00209428	0.0210653	-1.05481	0.00255913	0.0285637			B_00413_Cytochrome_c-552		-1.036	5.28839e-08	1.24857e-05	-1.00912	9.47299e-08	3.26361e-05
		A_01040_hypothetical_protein	DMT family transporter	-1.11931	0.00322969	0.0274529	-1.14234	0.00401104	0.0361326			B_00429_Response_regulator_MprA		1.12012	0.000291572	0.0034651	1.13161	0.000455897	0.00576971
		A_01082_Phosphate_acetyltransferase		1.02763	0.000153206	0.00490259						B_00483_hypothetical_protein	ArsS family sensor histidine kinase	2.02554	1.46181e-08	4.71539e-06	2.03348	9.8641e-08	3.26361e-05
		A_01083_Acetate_kinase		1.20355	0.000128329	0.00432267	1.14432	0.000142737	0.00607613			B_00523_Cyclic_di-GMP_phosphodiesterase		1.84929	5.00361e-06	0.000221532	1.85033	1.50033e-05	0.000681325
		A_01097_hypothetical_protein	GIY-YIG nuclease family protein	-1.2271	0.00676676	0.0434409	-1.2497	0.00465756	0.0399667			B_00526_hypothetical_protein	thioredoxin family protein	1.22167	4.8206e-05	0.00105679	1.23333	8.84472e-05	0.00204844
		A_01136_Citrate_synthase		1.13239	0.000187506	0.00560145	1.08067	0.000192486	0.00663962			B_00530_hypothetical_protein	efflux RND transporter periplasmic adaptor subunit	1.41253	0.00186161	0.0127766	1.43009	0.00320651	0.0208598
		A_01163_hypothetical_protein		-1.20861	0.00335243	0.0274529	-1.2251	0.00314405	0.0317476			B_00531_hypothetical_protein	TolC family protein	1.08198	0.00334756	0.0184375	1.112	0.00462623	0.0263981
		A_01233_hypothetical_protein	PAS domain S-box protein	-1.55331	0.000997491	0.0142108	-1.5668	0.00049634	0.0102624			B_00534_hypothetical_protein	quinohemoprotein amine dehydrogenase subunit alpha	-1.79829	0.000739174	0.00688289	-1.7841	0.00212955	0.0165504
		A_01237_hypothetical_protein		-1.0248	0.00369658	0.0291246	-1.04804	0.00281438	0.0305501			B_00569_Acetate_kinase		-1.06452	4.94964e-05	0.00107464	-1.04263	0.000148562	0.00296613
		A_01339_Ubiquinol_cytochrome_c_reductase_iron_sulfur_subunit		1.11674	0.000468126	0.00869377	1.05775	0.000482214	0.0101808			B_00580_Transcriptional_regulatory_protein_QseB		1.17304	3.95108e-05	0.000919745	1.18629	4.91055e-05	0.00132242
		A_01351_Cbb3_type_cytochrome_c_oxidase_subunit_CcoP		1.27474	2.8602e-05	0.00174977	1.21963	2.80757e-05	0.00273361			B_00597_hypothetical_protein	Malate dehydrogenase	1.24596	0.00225132	0.0142394	1.26084	0.000270692	0.00412762
		A_01352_hypothetical_protein	cb-type cytochrome c oxidase subunit IV	1.07093	0.00018851	0.00560145	1.02583	0.000651952	0.0124167			B_00637_Protein-methionine-sulfoxide_reductase_heme-binding_subunit_MsrQ		1.7726	3.35545e-05	0.000823545	1.7825	2.02948e-05	0.000824611
		A_01353_hypothetical_protein	cyochrome-c oxidase, cbb3-type subunit II	1.07866	0.000338541	0.00725263	1.02244	0.000365419	0.0087887			B_00660_hypothetical_protein	DMT family transporter	1.09408	0.000326055	0.00375956	1.1055	0.000589717	0.00693292
		A_01378_hypothetical_protein		-2.07546	0.000239885	0.00656527	-2.10215	0.00071968	0.0133541			B_00688_Transcriptional_regulatory_protein_PhoP		1.60209	0.000796319	0.00713527	1.61862	0.00119479	0.0112605
		A_01381_RNA_polymerase_binding_transcription_factor_DksA		-1.43622	0.000139477	0.00459708	-1.47682	0.000136781	0.00593902			B_00693_Threonine_synthase		-1.09159	0.000845807	0.00731737	-1.07914	0.0018956	0.0151387
		A_01382_tRNA_pseudouridine_synthase_D		-2.02717	1.72419e-05	0.00123666	-2.04925	5.9229e-05	0.00367389			B_00695_Taurine_import_ATP-binding_protein_TauB		-1.30911	0.00405987	0.0211713	-1.3024	0.006048	0.0317623
		A_01409_hypothetical_protein	Tellurium resistance protein	-1.16105	0.000516176	0.00909869	-1.18614	0.000837372	0.0144281			B_00696_hypothetical_protein	ABC transporter substrate-biniding protein	-1.0412	0.005307	0.0257482	-1.03644	0.00918012	0.042779
		A_01410_hypothetical_protein	AEC family tansporter	-1.23127	0.00479037	0.0349613						B_00725_hypothetical_protein	Spy/CpxP family protein refolding chaperone	1.06119	6.69911e-06	0.000270118	1.08263	2.36912e-05	0.000870933
		A_01413_hypothetical_protein	Nitrous oxide-stimulated promoter family protein	-1.43884	1.31003e-07	0.000136243	-1.46856	1.71031e-06	0.000618849			B_00726_Transcriptional_regulatory_protein_SrrA		1.18135	2.44859e-09	1.82235e-06	1.19866	2.10482e-08	9.74951e-06
		A_01431_RNA_polymerase_sigma_factor_YlaC		-1.26871	0.00177902	0.0194855	-1.3051	0.00189573	0.0242096			B_00739_hypothetical_protein		1.04374	6.81961e-05	0.00135076	1.06378	7.27894e-05	0.00179341
		A_01469_tRNA_Ile__lysidine_synthase		-1.26239	0.000422566	0.00814579	-1.29098	0.000827157	0.0143661			B_00743_Beta_sliding_clamp		1.96867	1.05107e-05	0.000377484	1.98037	3.48299e-05	0.00115237
		A_01497_hypothetical_protein		-1.13383	0.00858361	0.0495942	-1.164	0.00439148	0.0382888			B_00775_Transcriptional_regulatory_protein_HprR		1.03298	8.59478e-08	1.49285e-05	1.05216	3.87554e-07	8.56135e-05
		A_01556_hypothetical_protein	ABC transporter permease	-1.67493	0.00834639	0.0491752	-1.689	0.00118163	0.0174511			B_00802_Transcriptional_regulatory_protein_TcrA		2.00455	0.00169471	0.0119605	2.02898	0.000383533	0.00510496
		A_01562_30S_ribosomal_protein_S19		1.00182	7.58551e-05	0.00313145						B_00836_hypothetical_protein	phosphate-starvation inducible PsiE family protein	1.31471	0.000323166	0.00375956	1.3236	0.000579216	0.0068584
		A_01563_50S_ribosomal_protein_L22		1.01452	6.94729e-05	0.00313145						B_00860_hypothetical_protein		1.93778	7.8843e-07	7.29211e-05	1.93989	1.02392e-06	0.00012481
		A_01564_30S_ribosomal_protein_S3		1.06681	0.000114066	0.0040213	1.01928	8.76024e-05	0.0045827			B_00865_hypothetical_protein	HDOD domain contaning protein	1.19814	4.94634e-06	0.000221532	1.21023	5.80129e-06	0.000418787
		A_01565_50S_ribosomal_protein_L16		1.1395	3.76614e-06	0.000712142	1.09187	2.11447e-06	0.000637317			B_00891_hypothetical_protein		1.02949	0.000160727	0.00238765	1.04964	0.000259409	0.0040594
		A_01568_50S_ribosomal_protein_L14		1.05039	7.31463e-05	0.00313145	1.00133	4.52856e-05	0.00339018			B_00894_Ribosomal_RNA_small_subunit_methyltransferase_I		1.40654	0.000295434	0.00349262	1.43221	0.000505793	0.00616535
		A_01569_50S_ribosomal_protein_L24		1.0096	6.68087e-05	0.00313145						B_00931_Regulator_of_RpoS		1.18011	2.29756e-06	0.000123521	1.19226	6.86286e-06	0.000438223
		A_01623_hypothetical_protein	Wzz/FepE/Etk N-terminal domain-containing protein	-1.06128	0.00042956	0.00814579	-1.09703	0.000487704	0.0101808			B_00941_hypothetical_protein		1.31197	2.04084e-06	0.000118159	1.32907	6.32882e-06	0.000418787
		A_01627_hypothetical_protein		-1.30175	0.00321649	0.0274529	-1.32931	0.00212617	0.0255101			B_00947_hypothetical_protein		1.06184	0.000256355	0.0032338	1.07142	0.000412947	0.0054033
		A_01645_hypothetical_protein	Phytoene desaturase family protein	-1.44325	0.00213206	0.0210653	-1.48226	0.00303645	0.0309604			B_00954_Peroxide_operon_regulator		1.1578	0.000159661	0.00238751	1.16734	0.000273318	0.00412762
		A_01696_Cell_shape_determining_protein_MreB		1.12492	2.13313e-05	0.00147897	1.07768	1.49923e-05	0.00183375			B_00996_Potassium-transporting_ATPase_KdpC_subunit		-1.21976	7.40021e-05	0.00142818	-1.20484	0.00020955	0.00349149
		A_01709_Multidrug_resistance_protein_MdtL		-1.00103	1.68901e-05	0.00123666	-1.04127	7.73928e-05	0.0043082			B_01028_Type_II_secretion_system_protein_F		1.19563	0.000644444	0.00627221	1.21389	0.000730198	0.00809158
		A_01801_16S/23S_rRNA__cytidine_2__O__methyltransferase_TlyA		-1.05287	0.00293192	0.0264	-1.07033	0.00539081	0.0430273			B_01060_2, 3-bisphosphoglycerate-dependent_phosphoglycerate_mutase		1.03117	0.00128744	0.00982111
		A_01833_Virulence_transcriptional_regulatory_protein_PhoP		-1.27115	0.00334694	0.0274529	-1.29483	0.00571668	0.0447514			B_01066_Lipopolysaccharide_assembly_protein_B		1.96302	4.80802e-05	0.00105679	1.97263	8.07267e-06	0.000467408
		A_01873_hypothetical_protein		-1.23938	4.27318e-08	8.88821e-05	-1.26871	1.669e-06	0.000618849			B_01104_hypothetical_protein	AbrB/MazE/SpoVT family DNA-binding domain-containing protein	-1.04137	2.60323e-07	3.09373e-05	-1.01874	5.54716e-07	9.17659e-05
		A_02014_hypothetical_protein	Cytochrome c oxidase accessory protein CCoG	-1.26425	0.00691891	0.043876						B_01115_putative_protein_YqjZ		1.17945	0.000174797	0.00250526	1.19241	0.000279808	0.00412762
		A_02022_hypothetical_protein		-1.04485	0.00161985	0.0186149	-1.08156	0.0020234	0.024959			B_01120_hypothetical_protein	DMT family transporter	1.20125	0.00618949	0.0288224	1.2285	0.00769867	0.0376582
		A_02132_Vitamin_B12_import_ATP_binding_protein_BtuD		1.11644	0.000338305	0.00725263	1.07797	0.000934273	0.015366			B_01178_Nucleoside_diphosphate_kinase		1.4221	0.0122428	0.0470142	1.46318	0.00324152	0.0208598
		A_02137_hypothetical_protein	DUF6471 domain containing protein	-1.79218	0.00265732	0.0247988	-1.79688	0.00104965	0.0160654			B_01204_hypothetical_protein	aminotransferase class IV family protein	1.02916	7.02597e-05	0.00137286	1.04374	0.000180642	0.00328155
		A_02156_Sulfate_adenylyltransferase_subunit_2		1.00274	1.4794e-05	0.00123666						B_01219_hypothetical_protein		1.01481	0.001004	0.00821386	1.02829	0.00121836	0.0113779
		A_02162_IS21_family_transposase_IS408		-1.16617	0.000725502	0.0117894	-1.20409	0.000908528	0.01529			B_01265_hypothetical_protein	Flagellar biosynthetic protein FliQ	1.47909	2.2538e-06	0.000123521	1.49195	6.24999e-06	0.000418787
		A_02169_Cysteine_synthase		1.25204	1.71843e-06	0.000446793	1.20295	1.46343e-06	0.000618849			B_01271_hypothetical_protein	Ankyrin repeat domain-containing protein	1.15784	3.26392e-07	3.5095e-05	1.1723	6.36858e-07	9.83309e-05
		A_02170_hypothetical_protein	Transposase partial	-1.20592	8.98177e-06	0.00109895	-1.2374	1.3306e-05	0.00180545			B_01272_hypothetical_protein		1.11508	0.000397067	0.00446058	1.13378	0.000640216	0.00734029
		A_00132_D_aminoacyl_tRNA_deacylase					-1.01731	5.11661e-05	0.0034713			B_01280_hypothetical_protein	MerR family trnascriptional regulator	1.93667	0.00724286	0.0326434	1.92796	0.00900032	0.042226
		A_00237_hypothetical_protein	DCC1-like thiol disulfide oxidoreductase family protein				-1.28016	0.00303757	0.0309604			B_01298_Ferric-anguibactin_receptor_FatA		-1.04595	0.00183439	0.0126282	-1.03493	0.00373023	0.0229766
		A_00361_hypothetical_protein	DUF3817 domain conteing protein				-1.01628	0.00090206	0.01529			B_01314_hypothetical_protein	Crp/Fnr family transcriptional regulator	2.17166	1.64515e-06	0.000104997	2.17743	9.78167e-06	0.000524651
		A_00383_hypothetical_protein					-1.00011	0.000360485	0.0087887			B_01329_Ribosomal_silencing_factor_RsfS		1.10285	0.00130415	0.00991504	1.1159	0.00180578	0.0145214
		A_00539_hypothetical_protein	Crp/Fnr family transcriptional regulator				-1.69249	0.00181902	0.0236382			B_01342_tRNA_pseudouridine_synthase_D		1.66308	6.4509e-06	0.000264839	1.68763	1.84128e-05	0.000781425
		A_00711_hypothetical_protein	mercuric transporter MerT family protein				-2.1508	0.000613747	0.0121131			B_01343_RNA_polymerase-binding_transcription_factor_DksA		1.02423	0.00197743	0.0131712	1.05329	0.00215928	0.0167254
		A_00965_hypothetical_protein					3.25106	0.00574033	0.0447514			B_01346_hypothetical_protein		1.21424	0.0059127	0.0277565	1.24889	0.00791526	0.0384313
		A_01220_hypothetical_protein	lysophospholipid acyltransferase family protein				-1.13044	0.0033999	0.0332486			B_01350_tRNA-Leu(taa)		4.19618	0.00786326	0.0347355	4.18114	4.5569e-05	0.00127247
		A_01275_hypothetical_protein					-1.02747	0.00229916	0.0265504			B_01356_hypothetical_protein		1.47951	5.66617e-05	0.00119597	1.48845	4.78212e-05	0.0013185
		A_01375_tRNA_Ser_tga_					-3.34496	0.00604084	0.0454083			B_01358_hypothetical_protein	cysteine-rich small domain containing protein	1.83044	1.41174e-05	0.000448973	1.83813	9.36264e-06	0.000516283
		A_01653_hypothetical_protein					-1.6713	0.00362392	0.0341454			B_01359_hypothetical_protein		1.57265	1.16846e-06	9.42281e-05	1.59197	3.12417e-06	0.000283869
		A_01751_tRNA_Asn_gtt_					-4.08841	0.000242484	0.00699722			B_01376_Cbb3-type_cytochrome_c_oxidase_subunit_CcoP		-1.05198	7.81529e-05	0.00144647	-1.02249	9.66642e-05	0.00213855
		A_01836_tRNA_Met_cat_					-4.0269	0.000750866	0.0135844			B_01377_hypothetical_protein	DUF 4006 family protein	-1.03955	0.000126522	0.00202614	-1.01219	0.000314339	0.00446632
		A_02113_hypothetical_protein					-1.34661	0.00300301	0.0309604			B_01391_hypothetical_protein	16S rRNA (uracil(1498)-N(3))-methyltransferase)	2.02345	0.000101738	0.00169892	2.02027	6.04172e-05	0.00153765
												B_01392_hypothetical_protein		3.04212	6.21327e-06	0.000259807	3.03868	2.28665e-05	0.000859778
												B_01420_hypothetical_protein	dihydroneopterin aldolase	2.15495	0.00014936	0.00227875	2.14873	3.07032e-05	0.00106132
												B_01422_Thiamine-phosphate_synthase		1.15202	0.00322197	0.0181824	1.16479	0.0045077	0.0259053
												B_01557_ADP-L-glycero-D-manno-heptose-6-epimerase		1.1974	0.00834831	0.0357694	1.19959	0.011207	0.0486057
												B_01590_hypothetical_protein	Wzz/FepE/Etk N-terminal domain containing protein	1.51286	0.000164278	0.00240869	1.52745	0.000276876	0.00412762
												B_01602_hypothetical_protein		1.22433	0.00256514	0.0155701	1.23407	0.00304973	0.0204729
												B_01651_hypothetical_protein	Type II secretion system	2.94797	3.62593e-07	3.72152e-05	2.96126	3.18678e-06	0.000283869
												B_01652_hypothetical_protein		1.32836	4.39725e-05	0.00100293	1.34325	8.1957e-05	0.00193686
												B_01653_hypothetical_protein	ZapB	1.03297	0.000838662	0.00728346	1.04818	0.00110136	0.0106726
												B_01654_hypothetical_protein	TarB	1.37073	7.77042e-05	0.00144647	1.3869	0.000133083	0.00268617
												B_01669_hypothetical_protein		1.22424	0.000339464	0.00387126	1.2373	0.000483092	0.00601527
												B_01692_hypothetical_protein	TetR/AcrR family transcriptional regulator	1.0401	2.41118e-05	0.000640522	1.0576	3.04253e-05	0.00106132
												B_01718_hypothetical_protein	type II toxin-antitoxin system RelE/ParE family toxin	1.24393	0.000167546	0.00244077	1.26663	0.000238261	0.00380561
												B_01731_hypothetical_protein	RhuM family protein	1.23263	0.00560851	0.0267173	1.24947	0.00381625	0.0231373
												B_01759_Regulator_of_RpoS		1.2631	1.11443e-05	0.000393185	1.27966	2.14239e-05	0.000855479
												B_01766_hypothetical_protein	DUF 2589 domain contaning protein	-1.00723	3.15643e-06	0.000158383
												B_01767_hypothetical_protein		-1.10849	0.000478355	0.00502384	-1.08413	0.000873007	0.00910759
												B_01770_hypothetical_protein		-1.11782	1.02866e-05	0.000377484	-1.09533	1.88946e-05	0.000781425
												B_01778_hypothetical_protein		1.07355	0.0100241	0.0405634
												B_01802_hypothetical_protein	type II toxin-antitoxin system RelE/ParE family toxin	2.58093	1.52265e-05	0.000470978	2.60137	1.94135e-06	0.000195486
												B_01815_hypothetical_protein		1.03862	0.00334781	0.0184375	1.05529	0.00404365	0.0240801
												B_01849_hypothetical_protein	response regulator transcription factor	1.363	5.66733e-05	0.00119597	1.37234	0.000133381	0.00268617
												B_01866_Ktr_system_potassium_uptake_protein_A		1.27423	7.05276e-05	0.00137286	1.29	8.77943e-05	0.00204844
												B_01867_Ktr_system_potassium_uptake_protein_B		1.17726	0.000115957	0.00188368	1.19756	0.000107862	0.00225053
												B_01869_Adaptive-response_sensory-kinase_SasA		1.73044	6.08248e-08	1.24857e-05	1.7453	1.5397e-07	4.45743e-05
												B_01894_hypothetical_protein		1.04291	1.05321e-05	0.000377484	1.06053	4.1199e-05	0.00120781
												B_01896_hypothetical_protein		1.03746	8.46515e-05	0.0014933	1.05668	0.000186173	0.00328155
												B_01898_hypothetical_protein	Class II aldolase and adducin N-terminal domain-containing protein	1.36664	1.81982e-05	0.000533657	1.37398	4.2936e-05	0.00122765
												B_01903_hypothetical_protein	YniB family protein	1.21162	3.77726e-05	0.000888444	1.23305	5.41726e-05	0.00142572
												B_01915_hypothetical_protein	FlgO family outer membrane protein	1.16018	2.35885e-05	0.000640522	1.17635	3.88451e-05	0.00115536
												B_01926_hypothetical_protein	class I SAM-dependent methyltransferase	1.28324	2.29302e-06	0.000123521	1.29185	5.85441e-06	0.000418787
												B_01927_hypothetical_protein		1.16378	0.0011067	0.00873753	1.17092	0.00139583	0.01253
												B_01945_hypothetical_protein		1.0407	0.000246573	0.00314555	1.06161	0.000361742	0.0048709
												B_01956_hypothetical_protein		1.20492	9.79254e-05	0.00166252	1.21997	0.000184572	0.00328155
												B_02058_hypothetical_protein		1.22809	0.000101977	0.00169892	1.24227	0.000196192	0.00336578
												B_02096_hypothetical_protein	DUF4857 domain containing protein	1.19003	0.00015859	0.00238731	1.20601	0.000216428	0.00358033
												B_02112_Virulence_transcriptional_regulatory_protein_PhoP		1.00865	0.00192292	0.0129998	1.02735	0.00268372	0.0191246
												B_02123_hypothetical_protein		2.14771	0.000954416	0.00795229	2.16421	0.000275872	0.00412762
												B_02144_hypothetical_protein	lipopolysaccharide kinase InaA family protein	1.26346	3.01676e-06	0.000154815	1.27428	5.96967e-06	0.000418787
												B_02167_hypothetical_protein	radical SAM/SPASM domain-containing protein	1.36915	7.84407e-11	1.77119e-07	1.38891	2.01992e-09	1.87675e-06
												B_02208_hypothetical_protein	helix-turn-helix domain containing protein	2.20667	0.00488254	0.0238631	2.19627	0.000473886	0.00596478
												B_02227_hypothetical_protein	TIGR03915 family putative DNA repair protein	1.2607	2.51551e-05	0.000652876	1.27296	3.75687e-05	0.00115536
												B_02236_hypothetical_protein		1.12261	0.00178192	0.0123422	1.14022	0.00174352	0.0144214
												B_02243_hypothetical_protein		2.24113	6.5873e-05	0.00132805	2.25795	9.61542e-05	0.00213855
												B_02280_hypothetical_protein	LptF/LptG family permease	1.30042	0.00217008	0.0140806	1.30156	0.00362944	0.0225962
												B_02305_hypothetical_protein		1.16612	0.000864409	0.00742143	1.18644	0.000940088	0.00959139
												B_02306_hypothetical_protein		1.53639	1.50513e-05	0.000470978	1.55252	3.24011e-05	0.00108755
												B_02315_Cysteine_synthase		-1.00007	2.09289e-07	2.77985e-05
												B_00216_30S_ribosomal_protein_S13					1.42097	0.00468198	0.0264991
												B_00223_hypothetical_protein					1.00013	0.000418544	0.00544577
												B_00269_hypothetical_protein	filamentous hemagglutin N-terminal domain containing protein				-1.20794	0.00570225	0.0303596
												B_00345_hypothetical_protein					3.51813	0.00240191	0.01791
												B_00480_hypothetical_protein	endonuclease/exonuclease/phosphatase family protein				1.00048	9.96747e-06	0.000524651
												B_00587_tRNA-Val(tac)					3.53369	0.00516969	0.0281718
												B_00634_hypothetical_protein	arsenic resistance protein				1.00328	0.000662401	0.0075202
												B_00678_UDP-2,3.diacylglucosamine_hydrolase					1.00346	0.00823044	0.0397119
												B_00694_Putative_aliphatic_sulfonates_transport_permease_protein_SsuC					-1.69994	0.00151057	0.0132518
												B_00827_hypothetical_protein	30S ribosomal portein S20				1.31869	0.0052737	0.0285371
												B_00889_tRNA-Arg(tcg)					3.22965	0.00647471	0.033076
												B_00915_tRNA-Gly(tcc)					3.38297	0.00497355	0.0272956
												B_00983_hypothetical_protein					2.82751	0.00477652	0.0266011
												B_01060_2,3-bisphosphoglycerate-dependent_phosphoglycerate_mutase					1.05058	0.00182917	0.0146587
												B_01114_hypothetical_protein	pentapeptide repeat containing protein				1.01838	9.69548e-05	0.00213855
												B_01349_tRNA-Ser(tga)					5.10609	0.000495731	0.00610699
												B_01429_Protein_DedA					1.46872	0.00701524	0.0352436
												B_01671_hypothetical_protein	DUF3817 domain containing protein				1.01628	5.27702e-06	0.000407386
												B_01708_Ferric-anguibactin_receptor_FatA					-1.7194	0.000174128	0.00327579
												B_01733_Ferric-pseudobactin_358_receptor					-1.54609	0.00302143	0.0203419
												B_01784_tRNA-Tyr(gta)					2.11246	0.00174103	0.0144214
												B_01786_tRNA-Leu(taa)					2.64318	0.00352096	0.0222195
												B_01814_hypothetical_protein					1.11711	0.00796155	0.0385752
												B_01868_KDP_operon_transcriptional_regulatory_protein_KdpE					1.00196	0.000346244	0.00477218
												B_02082_hypothetical_protein	plasminogen-bining N-terminal domain containing protein				1.00686	6.49865e-05	0.00163596
												B_02110_putative_cold_shock_protein_A					1.41237	0.0105041	0.0464267
												B_02124_tRNA-Asn(gtt)					2.76939	0.00180527	0.0145214
												B_02185_tRNA-Tyr(gta)					1.55485	0.00434531	0.0254778
												B_02186_tRNA-Gly(tcc)					3.87729	0.00111102	0.0106769
												B_02231_hypothetical_protein	Sulfite exporter TauE/SafE family protein				1.0238	0.00397978	0.023817
												B_02272_hypothetical_protein					-5.77276	0.000694663	0.00777217

[truncated: 2 more sheets: Table S11, Table S12]
